# Supplementary material for: LRP1 Interacts with the Rift Valley Fever Virus Glycoprotein Gn via a Calcium-Dependent Multivalent Electrostatic Mechanism
Source: Biomolecules. 2025 Dec 21;16(1):14. doi: 10.3390/biom16010014 (PMC12839305; doi:10.3390/biom16010014)
Supplement: Supplementary file 1 [file biomolecules-16-00014-s001.zip]

Archive with 2 entries (2 files):
- biomolecules-3994136-supplementary-BLI rawdata for figure.xlsx
- biomolecules-3994136-supplementary.pdf
