# Supplementary material for: LRP1 Interacts with the Rift Valley Fever Virus Glycoprotein Gn via a Calcium-Dependent Multivalent Electrostatic Mechanism
Source: Biomolecules. 2025 Dec 21;16(1):14. doi: 10.3390/biom16010014 (PMC12839305; doi:10.3390/biom16010014)
Supplement: Supplementary file 1 [file biomolecules-16-00014-s001.zip › biomolecules-3994136-supplementary-BLI rawdata for figure.xlsx]

## Sheet: 25-28
	250nm	125nm	62.5nm	31.25nm	15.6nm	7.8nm
0	0.0105217	0.00495722	0.00471195	0.00137835	-0.00228496	-0.00818186
0.2	0.0146289	0.00728544	0.00549346	0.00167305	-0.00200698	-0.00843129
0.4	0.0193898	0.00964076	0.00666959	0.00209339	-0.00205636	-0.00867299
0.6	0.0250392	0.0127105	0.00744995	0.00236486	-0.00165147	-0.00882428
0.8	0.0311713	0.0164365	0.00917808	0.00290957	-0.00131848	-0.00885434
1	0.0381426	0.0203127	0.0109862	0.0035919	-0.0004482	-0.0089665
1.2	0.0451835	0.024229	0.0129507	0.00474393	0.00017606	-0.00921942
1.4	0.0523585	0.0281047	0.0146838	0.00629928	0.00076072	-0.00901379
1.6	0.0601899	0.0328106	0.0171294	0.00756368	0.00187723	-0.00860573
1.8	0.0673414	0.0372804	0.0191524	0.0087933	0.00279439	-0.00847051
2	0.0748745	0.0417093	0.0209534	0.0103743	0.00345069	-0.00821225
2.2	0.0811707	0.0453429	0.0223148	0.0118128	0.00375618	-0.00797924
2.4	0.0882752	0.0498498	0.0241703	0.0132964	0.00455778	-0.00751886
2.6	0.0954985	0.0538749	0.0259701	0.0145742	0.00533297	-0.00665035
2.8	0.103505	0.058316	0.0277255	0.0160746	0.00567998	-0.0059769
3	0.11138	0.0628508	0.0299901	0.0175177	0.00663062	-0.00511563
3.2	0.118858	0.066891	0.0315693	0.0186031	0.00711323	-0.00471583
3.4	0.126383	0.071284	0.0340361	0.020171	0.00769045	-0.00399698
3.6	0.133739	0.0754403	0.0365011	0.0217219	0.00824742	-0.0034371
3.8	0.141347	0.0794544	0.0386608	0.0231376	0.0088912	-0.00333525
4	0.148611	0.0833457	0.0406902	0.0241482	0.00991661	-0.00324577
4.2	0.155961	0.0880064	0.0427381	0.0254437	0.0105582	-0.00262153
4.4	0.163216	0.0920949	0.0450544	0.026414	0.0113307	-0.0020479
4.6	0.170982	0.0967881	0.0474464	0.027662	0.0122419	-0.00161834
4.8	0.178622	0.101407	0.0502669	0.0291371	0.0134915	-0.00114049
5	0.186243	0.105569	0.0527027	0.0305355	0.0149747	-0.00103531
5.2	0.193846	0.109579	0.0551541	0.0323182	0.015877	-0.00034334
5.4	0.20166	0.114171	0.0576172	0.0338622	0.01732	0.00067247
5.6	0.209638	0.118998	0.0605498	0.0348356	0.0188904	0.0015579
5.8	0.216649	0.123355	0.0622912	0.036512	0.0196814	0.00179585
6	0.224491	0.127869	0.0641443	0.0380823	0.0203879	0.00251411
6.2	0.231154	0.131807	0.0658129	0.0390688	0.0206393	0.0029891
6.4	0.238955	0.136534	0.0679274	0.0405484	0.0213415	0.00357381
6.6	0.246527	0.140861	0.0695227	0.0419336	0.022354	0.00413922
6.8	0.25457	0.145626	0.0714913	0.0433467	0.0229674	0.00448958
7	0.261495	0.149751	0.0734762	0.0439851	0.023462	0.00456083
7.2	0.268229	0.154149	0.0753418	0.0449405	0.0234287	0.00476253
7.4	0.275305	0.158592	0.077462	0.04633	0.0236781	0.00518155
7.6	0.283165	0.1629	0.0794696	0.0475927	0.0243674	0.0055178
7.8	0.290802	0.167379	0.0813065	0.0483719	0.0252588	0.00581389
8	0.298035	0.171583	0.0833207	0.049014	0.0260304	0.00632968
8.2	0.305696	0.176304	0.0853488	0.0500572	0.0264074	0.00708336
8.4	0.313083	0.180232	0.0874772	0.0508782	0.026621	0.00728792
8.6	0.321304	0.184586	0.0900156	0.0525857	0.0269685	0.00791884
8.8	0.329166	0.188609	0.0920054	0.0537392	0.0279274	0.00811755
9	0.336789	0.192601	0.0942285	0.05446	0.0280166	0.0081421
9.2	0.345051	0.196539	0.0965604	0.0557386	0.0284632	0.00863081
9.4	0.353253	0.201379	0.0991414	0.0573825	0.0295628	0.00915863
9.6	0.360847	0.205523	0.101232	0.0586171	0.0298624	0.0097029
9.8	0.368283	0.209924	0.103068	0.0603096	0.0309611	0.0100528
10	0.376026	0.214354	0.105507	0.0614179	0.0317131	0.0110866
10.2	0.383773	0.218143	0.107391	0.0625225	0.0323034	0.0115236
10.4	0.391738	0.222698	0.109944	0.0643269	0.0336269	0.0125435
10.6	0.399131	0.226989	0.112077	0.0659806	0.0345596	0.0132086
10.8	0.40664	0.231387	0.114621	0.0676712	0.035453	0.0139579
11	0.413217	0.235574	0.116848	0.0685295	0.0355347	0.0138596
11.2	0.420935	0.240107	0.119116	0.0699443	0.0362282	0.0145653
11.4	0.42805	0.244239	0.121143	0.0710326	0.036447	0.0147659
11.6	0.435309	0.248492	0.123703	0.0717623	0.0371244	0.0149725
11.8	0.442057	0.252663	0.125631	0.0723009	0.0377234	0.0152954
12	0.449125	0.256859	0.127799	0.0733022	0.0379647	0.0155655
12.2	0.456419	0.261371	0.129905	0.0741769	0.0382416	0.0159312
12.4	0.463682	0.265139	0.131958	0.0750079	0.0384989	0.0159637
12.6	0.471112	0.269544	0.134018	0.0759727	0.03891	0.0163417
12.8	0.47842	0.273909	0.135848	0.0767477	0.0392678	0.0158252
13	0.485483	0.278267	0.137694	0.0778836	0.0396129	0.0156974
13.2	0.493499	0.28309	0.140118	0.0796417	0.0408956	0.0163326
13.4	0.501344	0.288125	0.142378	0.0813132	0.042076	0.0170013
13.6	0.508608	0.292666	0.144322	0.0823868	0.0429734	0.0174673
13.8	0.516216	0.297234	0.146476	0.0839093	0.0445866	0.0184216
14	0.524066	0.30215	0.149069	0.0851135	0.0457962	0.0197849
14.2	0.531628	0.306003	0.15093	0.0863354	0.0468019	0.0200547
14.4	0.538951	0.310473	0.153707	0.0880415	0.0478927	0.0211293
14.6	0.546301	0.31462	0.155586	0.0895428	0.0485477	0.0214079
14.8	0.553411	0.318868	0.157792	0.091152	0.0494547	0.021702
15	0.560042	0.322911	0.1595	0.0918859	0.0496685	0.0217402
15.2	0.567349	0.326984	0.161294	0.0930681	0.0505504	0.0223617
15.4	0.573917	0.330695	0.162803	0.0937932	0.0507104	0.0222702
15.6	0.580782	0.334602	0.164889	0.0947782	0.0510966	0.022468
15.8	0.587516	0.338173	0.166305	0.0955125	0.0509373	0.0226851
16	0.594405	0.341966	0.168172	0.0962125	0.050776	0.0221367
16.2	0.601634	0.34631	0.170281	0.0971254	0.0513279	0.0223393
16.4	0.608348	0.349775	0.171784	0.0979364	0.0513666	0.0219873
16.6	0.61503	0.354223	0.173193	0.0989235	0.051572	0.0219457
16.8	0.62196	0.358511	0.175137	0.100193	0.051591	0.022093
17	0.62876	0.362627	0.177026	0.101037	0.0520521	0.0224631
17.2	0.636002	0.36705	0.179172	0.102148	0.0527334	0.0229554
17.4	0.64301	0.371265	0.181191	0.102996	0.0529681	0.0230427
17.6	0.649827	0.375279	0.183056	0.103686	0.0532103	0.0232468
17.8	0.656748	0.379388	0.185034	0.104675	0.0535073	0.023641
18	0.663967	0.383751	0.187462	0.1057	0.0541635	0.024105
18.2	0.670767	0.387382	0.189663	0.106966	0.0542549	0.0241669
18.4	0.677776	0.391734	0.191779	0.108321	0.0546451	0.0245287
18.6	0.684663	0.395885	0.193754	0.109977	0.0551927	0.0249065
18.8	0.691033	0.399853	0.195557	0.111073	0.0558051	0.0252709
19	0.697933	0.403539	0.197112	0.111916	0.0562289	0.0250106
19.2	0.705506	0.407748	0.199053	0.112997	0.0569793	0.0253388
19.4	0.712585	0.412017	0.201264	0.114132	0.0572251	0.0254953
19.6	0.720104	0.416621	0.203999	0.116067	0.0578144	0.0263945
19.8	0.727211	0.420799	0.206238	0.117326	0.0583253	0.0265564
20	0.73399	0.425286	0.208543	0.118545	0.0592014	0.026305
20.2	0.740838	0.429673	0.210515	0.119592	0.0596868	0.0266491
20.4	0.747467	0.43389	0.212419	0.120726	0.0603583	0.0270414
20.6	0.754348	0.438483	0.214285	0.121538	0.0609416	0.0277462
20.8	0.760987	0.442472	0.216066	0.121709	0.0612708	0.0282262
21	0.767794	0.446629	0.217988	0.122346	0.0618765	0.0286627
21.2	0.774274	0.450744	0.219869	0.12324	0.0621427	0.0290626
21.4	0.780834	0.454823	0.221922	0.124173	0.0625082	0.0296763
21.6	0.787261	0.458759	0.223692	0.125253	0.0630524	0.0298948
21.8	0.793528	0.462949	0.225674	0.126219	0.0634299	0.0297165
22	0.799583	0.466428	0.227608	0.127006	0.0640584	0.0302281
22.2	0.805612	0.469681	0.229381	0.128035	0.0641697	0.0305245
22.4	0.811711	0.473378	0.230718	0.129014	0.0645027	0.0302905
22.6	0.817977	0.47661	0.232362	0.129798	0.0647266	0.0308004
22.8	0.824171	0.480365	0.233811	0.130274	0.0654259	0.030776
23	0.830491	0.484105	0.235663	0.13152	0.0660428	0.0309908
23.2	0.836938	0.488483	0.238199	0.133032	0.0671862	0.0319342
23.4	0.843566	0.492959	0.240571	0.134416	0.0678072	0.0325005
23.6	0.850426	0.496937	0.242721	0.136159	0.0687507	0.0330053
23.8	0.85675	0.50084	0.244529	0.136852	0.0691271	0.032751
24	0.862943	0.505051	0.246378	0.137875	0.0698514	0.0328661
24.2	0.869673	0.509567	0.24881	0.139423	0.0704324	0.033432
24.4	0.876563	0.513956	0.25111	0.140957	0.0713278	0.0337697
24.6	0.883143	0.518243	0.253037	0.142039	0.072086	0.0337419
24.8	0.889694	0.522306	0.255081	0.143071	0.0728626	0.0339333
25	0.89602	0.526824	0.257563	0.144621	0.0732576	0.0343092
25.2	0.901787	0.530996	0.259717	0.145809	0.0737544	0.034441
25.4	0.90775	0.534853	0.261964	0.147057	0.0744183	0.0342173
25.6	0.913558	0.538776	0.263829	0.147528	0.0748756	0.0336096
25.8	0.91926	0.542454	0.265906	0.148219	0.0752998	0.0334294
26	0.924842	0.545808	0.267652	0.148843	0.0754966	0.0338368
26.2	0.930869	0.54945	0.269408	0.150005	0.0754092	0.0338615
26.4	0.936872	0.55343	0.271085	0.150784	0.0753749	0.0337339
26.6	0.942876	0.556829	0.272517	0.151215	0.0754625	0.0337765
26.8	0.948631	0.561115	0.274618	0.152146	0.0760034	0.0341805
27	0.954458	0.565146	0.276571	0.153273	0.0765644	0.0349856
27.2	0.961057	0.569493	0.279297	0.154953	0.0775153	0.035832
27.4	0.967264	0.573376	0.280674	0.155238	0.0775463	0.0359946
27.6	0.973378	0.577137	0.282209	0.15636	0.0776583	0.0361306
27.8	0.979405	0.581081	0.28416	0.15733	0.0783081	0.0367394
28	0.98585	0.585624	0.286493	0.159284	0.0794505	0.0375718
28.2	0.992365	0.589799	0.288968	0.160672	0.0798326	0.0380489
28.4	0.998093	0.593681	0.290654	0.16178	0.0806368	0.038382
28.6	1.00361	0.597278	0.292337	0.162541	0.0813627	0.0387479
28.8	1.00914	0.600941	0.29418	0.163778	0.0820388	0.0394367
29	1.01432	0.604751	0.296042	0.164317	0.0823543	0.0394408
29.2	1.01982	0.608801	0.297735	0.165339	0.0831424	0.0394234
29.4	1.02564	0.612511	0.299691	0.165829	0.0837673	0.039332
29.6	1.03109	0.61638	0.30133	0.166387	0.0843975	0.0399044
29.8	1.03657	0.620195	0.302975	0.167792	0.0849991	0.0403095
30	1.04162	0.623695	0.30433	0.1685	0.0850472	0.0403698
30.2	1.04701	0.627579	0.306136	0.169463	0.0852867	0.0401677
30.4	1.05291	0.631752	0.307936	0.170228	0.0856305	0.0400411
30.6	1.05819	0.63546	0.309482	0.171089	0.085943	0.0399309
30.8	1.06372	0.639561	0.311662	0.172093	0.0860547	0.0404823
31	1.06897	0.64327	0.313161	0.173101	0.0865014	0.0405354
31.2	1.07445	0.646987	0.315111	0.174135	0.0866475	0.0406528
31.4	1.0792	0.650442	0.31646	0.174545	0.0865145	0.0405431
31.6	1.08463	0.654604	0.318447	0.175984	0.0873634	0.0407196
31.8	1.09006	0.658099	0.321037	0.177222	0.0882414	0.0413391
32	1.09579	0.66259	0.323585	0.179021	0.0887489	0.0416324
32.2	1.10064	0.66617	0.325919	0.180124	0.0887757	0.0416674
32.4	1.1055	0.669964	0.327695	0.181239	0.0893725	0.0422105
32.6	1.11087	0.673409	0.329847	0.182123	0.0896123	0.0423438
32.8	1.11672	0.677505	0.332214	0.183722	0.0904932	0.0429325
33	1.12224	0.68122	0.334314	0.18438	0.0909411	0.0428814
33.2	1.1278	0.68521	0.336402	0.185968	0.0917426	0.0432891
33.4	1.13328	0.688774	0.338917	0.187079	0.0926328	0.0441425
33.6	1.13864	0.692582	0.340868	0.188585	0.0931648	0.0448636
33.8	1.14367	0.696275	0.343047	0.190193	0.0940362	0.0451429
34	1.14867	0.699762	0.344988	0.191017	0.0945226	0.0451538
34.2	1.15387	0.703463	0.346649	0.191678	0.0951481	0.0449966
34.4	1.15949	0.707339	0.348325	0.192605	0.0956527	0.0452504
34.6	1.16393	0.7108	0.349744	0.193735	0.0953278	0.0455655
34.8	1.16899	0.713896	0.351083	0.194257	0.095382	0.0458151
35	1.17278	0.716856	0.352178	0.194858	0.095297	0.045474
35.2	1.17721	0.720326	0.353431	0.19561	0.0953769	0.0455475
35.4	1.18129	0.723567	0.355083	0.196576	0.0958311	0.0455304
35.6	1.18592	0.727141	0.356858	0.197555	0.096178	0.0456475
35.8	1.19025	0.730355	0.358796	0.198702	0.0962351	0.0453773
36	1.19494	0.73409	0.360664	0.199666	0.0963974	0.0456472
36.2	1.19922	0.737176	0.362647	0.200453	0.0966635	0.045491
36.4	1.2042	0.740633	0.364392	0.200832	0.0971595	0.0456307
36.6	1.20921	0.744138	0.366521	0.201506	0.0980544	0.0459474
36.8	1.21454	0.748029	0.368467	0.202698	0.0987291	0.0465335
37	1.21899	0.751711	0.369906	0.203656	0.0989856	0.0467192
37.2	1.22405	0.755813	0.371905	0.205074	0.100403	0.04728
37.4	1.22899	0.759786	0.37387	0.20604	0.100886	0.0477743
37.6	1.2338	0.763417	0.375671	0.207231	0.101394	0.0481312
37.8	1.23859	0.76722	0.377697	0.208591	0.102197	0.0484828
38	1.24343	0.771238	0.37916	0.209418	0.102914	0.0485664
38.2	1.24815	0.775247	0.381046	0.210215	0.103412	0.0489625
38.4	1.25297	0.779463	0.383153	0.211141	0.103547	0.0495419
38.6	1.25689	0.782735	0.384828	0.212303	0.103414	0.0495522
38.8	1.26159	0.785809	0.386746	0.213385	0.103803	0.0496021
39	1.26552	0.789037	0.388579	0.214473	0.103878	0.0495965
39.2	1.27019	0.7927	0.3906	0.21538	0.104495	0.0500787
39.4	1.27423	0.795671	0.392405	0.216205	0.104633	0.0502581
39.6	1.27912	0.798986	0.394696	0.21748	0.10462	0.0504565
39.8	1.28326	0.802182	0.396918	0.218295	0.105044	0.0504431
40	1.28813	0.805379	0.399309	0.21888	0.105537	0.0511149
40.2	1.29284	0.809088	0.401725	0.220068	0.106272	0.0512459
40.4	1.29779	0.813094	0.403971	0.221034	0.106931	0.0519064
40.6	1.30204	0.816588	0.40583	0.221965	0.107551	0.0522118
40.8	1.30669	0.820492	0.407804	0.223318	0.107931	0.0530752
41	1.31046	0.82406	0.40919	0.224043	0.108351	0.0530885
41.2	1.31506	0.828035	0.411096	0.225178	0.109325	0.0535715
41.4	1.3193	0.83166	0.412854	0.226131	0.109391	0.0538682
41.6	1.32323	0.834987	0.414859	0.227409	0.110196	0.0542432
41.8	1.32758	0.839001	0.416732	0.228645	0.111048	0.0545835
42	1.3314	0.842411	0.418375	0.229069	0.111639	0.0545636
42.2	1.3348	0.845711	0.41992	0.229678	0.111658	0.0544362
42.4	1.33845	0.84895	0.421327	0.230255	0.11231	0.0543276
42.6	1.34215	0.852177	0.422777	0.231296	0.112841	0.0541097
42.8	1.34658	0.855829	0.424578	0.232576	0.113564	0.0545489
43	1.35016	0.859077	0.425895	0.233232	0.11407	0.0546806
43.2	1.35375	0.862517	0.427224	0.233965	0.114475	0.054634
43.4	1.35724	0.865521	0.428636	0.235055	0.114491	0.054314
43.6	1.36142	0.868528	0.430771	0.235981	0.114897	0.0545142
43.8	1.36492	0.871681	0.432474	0.236413	0.115189	0.0545573
44	1.36912	0.874908	0.434318	0.237422	0.115404	0.0544304
44.2	1.37275	0.878266	0.436308	0.238166	0.115755	0.054263
44.4	1.37611	0.881049	0.437978	0.239091	0.115595	0.0542052
44.6	1.37986	0.883562	0.43967	0.24001	0.115928	0.0542715
44.8	1.38353	0.886721	0.441598	0.241243	0.116005	0.0547326
45	1.38719	0.889646	0.443469	0.242263	0.116438	0.0547064
45.2	1.39138	0.892746	0.445794	0.243669	0.116642	0.0552192
45.4	1.39513	0.89565	0.447515	0.244441	0.116836	0.055364
45.6	1.39861	0.89859	0.449704	0.2457	0.117139	0.0561591
45.8	1.40261	0.901948	0.451707	0.246945	0.118024	0.0569593
46	1.40586	0.904677	0.453386	0.247456	0.118602	0.0570916
46.2	1.40935	0.908116	0.455266	0.248345	0.119067	0.0574711
46.4	1.41331	0.911808	0.457826	0.249177	0.120098	0.0577354
46.6	1.41665	0.915141	0.459584	0.250013	0.120458	0.0580756
46.8	1.41985	0.918632	0.461171	0.250716	0.121035	0.0585246
47	1.42303	0.92232	0.462832	0.251746	0.121473	0.0587241
47.2	1.4266	0.926107	0.464837	0.252782	0.122558	0.0591929
47.4	1.42994	0.929302	0.466878	0.253857	0.123015	0.0594605
47.6	1.43376	0.932811	0.46856	0.254332	0.123322	0.0600869
47.8	1.43703	0.936076	0.470228	0.254849	0.12314	0.0595116
48	1.44023	0.939592	0.471842	0.255592	0.123406	0.0588768
48.2	1.44354	0.943045	0.473741	0.256482	0.123916	0.0590623
48.4	1.44668	0.946172	0.475357	0.257571	0.12401	0.0589701
48.6	1.45047	0.949345	0.477196	0.258852	0.124499	0.0588485
48.8	1.45383	0.952789	0.479178	0.260474	0.124955	0.0587635
49	1.45759	0.956002	0.481123	0.262179	0.126035	0.0591712
49.2	1.46071	0.959082	0.482827	0.263386	0.126429	0.0595222
49.4	1.46365	0.962184	0.484158	0.264478	0.126847	0.0601105
49.6	1.46685	0.96538	0.486394	0.266372	0.127197	0.0608704
49.8	1.46988	0.968131	0.487978	0.267474	0.127963	0.06098
50	1.47273	0.971135	0.48985	0.268153	0.128205	0.0608273
50.2	1.47574	0.973795	0.491463	0.269011	0.128234	0.0605874
50.4	1.4784	0.976118	0.492798	0.269437	0.128276	0.0605774
50.6	1.48062	0.977935	0.493404	0.269928	0.128184	0.0605931
50.8	1.48375	0.980901	0.495047	0.270877	0.128785	0.0611013
51	1.48723	0.984416	0.497199	0.272343	0.129344	0.0616943
51.2	1.49066	0.987609	0.499231	0.272892	0.130185	0.0624382
51.4	1.49395	0.990393	0.500503	0.273457	0.130159	0.0625253
51.6	1.49776	0.993274	0.502067	0.274267	0.130669	0.0627056
51.8	1.50089	0.996362	0.503828	0.274744	0.131016	0.0623815
52	1.50412	0.999428	0.505493	0.275548	0.131746	0.0625053
52.2	1.50771	1.00261	0.507974	0.276751	0.132377	0.0631965
52.4	1.5112	1.00542	0.510411	0.277828	0.132702	0.0634009
52.6	1.51426	1.00846	0.512256	0.27909	0.133194	0.0636033
52.8	1.51715	1.0112	0.513971	0.279986	0.133926	0.063742
53	1.51957	1.01403	0.515719	0.280856	0.134357	0.0638719
53.2	1.52224	1.01704	0.517498	0.281511	0.134417	0.0639299
53.4	1.5251	1.02037	0.519628	0.282723	0.134674	0.064223
53.6	1.52805	1.02352	0.521535	0.284123	0.135191	0.0647383
53.8	1.53016	1.02599	0.523006	0.284601	0.135369	0.0645793
54	1.53304	1.02864	0.524311	0.285346	0.135239	0.0643509
54.2	1.53559	1.03107	0.525566	0.286235	0.13593	0.0647558
54.4	1.53838	1.03414	0.527338	0.287221	0.136181	0.0654467
54.6	1.54105	1.03715	0.529088	0.288648	0.136827	0.0656042
54.8	1.54421	1.04053	0.531297	0.289513	0.137346	0.0659348
55	1.54717	1.04409	0.533099	0.290563	0.138065	0.0662591
55.2	1.55012	1.04717	0.534703	0.291178	0.138764	0.0667274
55.4	1.5536	1.0504	0.536405	0.292955	0.139657	0.0671121
55.6	1.55678	1.05333	0.538356	0.294274	0.140134	0.0673212
55.8	1.5596	1.0566	0.540418	0.295069	0.140846	0.0674785
56	1.56221	1.05935	0.542355	0.296472	0.141365	0.067889
56.2	1.56506	1.06257	0.544759	0.29759	0.141794	0.0683045
56.4	1.56765	1.06548	0.546735	0.298624	0.142241	0.0685848
56.6	1.56936	1.06806	0.547857	0.299296	0.142332	0.0681391
56.8	1.57184	1.07052	0.549805	0.300102	0.142753	0.0683605
57	1.57437	1.0732	0.551926	0.301307	0.143294	0.0683085
57.2	1.57721	1.07613	0.554221	0.302705	0.143919	0.0690443
57.4	1.57978	1.07929	0.556421	0.304011	0.145069	0.0695772
57.6	1.58262	1.08158	0.557926	0.30527	0.145816	0.0701473
57.8	1.58513	1.08413	0.559401	0.30596	0.146283	0.0700761
58	1.58835	1.08722	0.560755	0.307191	0.146968	0.0704343
58.2	1.5905	1.09046	0.562765	0.30822	0.147934	0.0712081
58.4	1.59293	1.09278	0.564204	0.308822	0.147905	0.071236
58.6	1.59545	1.09541	0.565429	0.309437	0.148443	0.071172
58.8	1.59866	1.09842	0.567632	0.310032	0.149185	0.0718393
59	1.60164	1.10127	0.568917	0.310783	0.149675	0.0723036
59.2	1.60472	1.10454	0.570661	0.312068	0.150309	0.073075
59.4	1.60784	1.10766	0.572829	0.313652	0.15074	0.0737203
59.6	1.61006	1.10995	0.574378	0.3141	0.150661	0.0735031
59.8	1.61229	1.11269	0.57606	0.314694	0.151041	0.0736185
60	1.61419	1.11528	0.577725	0.31544	0.150898	0.0743084
60.2	1.61635	1.11745	0.579003	0.315719	0.150625	0.0742158
60.4	1.61842	1.1195	0.580733	0.31651	0.150701	0.0740182
60.6	1.62025	1.1217	0.582096	0.31744	0.150708	0.0737754
60.8	1.62302	1.12437	0.58496	0.318839	0.151604	0.0745039
61	1.62532	1.12669	0.587268	0.320373	0.151791	0.074342
61.2	1.62722	1.12925	0.589329	0.321643	0.152018	0.0744274
61.4	1.62915	1.13197	0.590726	0.322372	0.152271	0.0741288
61.6	1.63174	1.13527	0.59291	0.324087	0.153002	0.0743611
61.8	1.63399	1.13811	0.594602	0.324812	0.153445	0.0742603
62	1.63599	1.14084	0.595944	0.325757	0.15349	0.0740845
62.2	1.63783	1.14364	0.597586	0.326343	0.154156	0.0743507
62.4	1.64025	1.14604	0.59918	0.327144	0.15499	0.0743738
62.6	1.64289	1.14946	0.600942	0.328099	0.156204	0.0749487
62.8	1.6458	1.15289	0.603365	0.329644	0.157155	0.0761385
63	1.64799	1.15536	0.604442	0.330656	0.157507	0.0760298
63.2	1.65064	1.1584	0.606287	0.332217	0.158379	0.0764602
63.4	1.65273	1.1606	0.608147	0.333123	0.158436	0.076509
63.6	1.65443	1.16239	0.609282	0.333794	0.158654	0.0761788
63.8	1.65585	1.16438	0.6101	0.334155	0.158744	0.0760698
64	1.65758	1.16627	0.611566	0.334867	0.158918	0.0764808
64.2	1.65955	1.16838	0.612893	0.335551	0.159322	0.0765209
64.4	1.66206	1.17057	0.614697	0.33664	0.160275	0.0766286
64.6	1.66397	1.17297	0.616581	0.337711	0.160913	0.0768072
64.8	1.66639	1.17527	0.619087	0.339113	0.161442	0.0773732
65	1.66766	1.17712	0.620548	0.340072	0.161444	0.0773658
65.2	1.66922	1.17934	0.621748	0.340639	0.161613	0.0776802
65.4	1.67125	1.18211	0.62354	0.341275	0.16203	0.0777301
65.6	1.67366	1.18526	0.625703	0.342602	0.162529	0.0780484
65.8	1.67558	1.18742	0.627245	0.342975	0.162737	0.0781403
66	1.67765	1.18999	0.628843	0.343862	0.163234	0.0784944
66.2	1.67972	1.19279	0.630615	0.344447	0.163727	0.0788978
66.4	1.68183	1.19552	0.63217	0.345154	0.163949	0.0787789
66.6	1.68383	1.19827	0.634025	0.346235	0.164205	0.0792355
66.8	1.68563	1.20076	0.635667	0.347298	0.16449	0.0795185
67	1.68737	1.20267	0.636575	0.347954	0.164527	0.078922
67.2	1.6893	1.20523	0.637554	0.348791	0.164735	0.078808
67.4	1.6912	1.20761	0.639208	0.349891	0.164875	0.0787493
67.6	1.69252	1.20996	0.640262	0.350817	0.165438	0.078525
67.8	1.69421	1.21263	0.64146	0.351202	0.165795	0.0786995
68	1.69605	1.21495	0.643308	0.351937	0.16636	0.079387
68.2	1.69806	1.21752	0.645053	0.353116	0.166959	0.0796858
68.4	1.69985	1.21956	0.646815	0.354095	0.1673	0.0797014
68.6	1.70152	1.22213	0.649203	0.355452	0.167786	0.0803854
68.8	1.70391	1.22508	0.65116	0.356882	0.168791	0.0811758
69	1.70555	1.22724	0.65261	0.35754	0.169477	0.0817249
69.2	1.70779	1.22982	0.654333	0.358239	0.170237	0.082166
69.4	1.70994	1.23197	0.656201	0.359227	0.170769	0.0824235
69.6	1.71208	1.23437	0.658226	0.360161	0.171268	0.0827254
69.8	1.71468	1.23696	0.660557	0.361423	0.172231	0.082947
70	1.71651	1.23902	0.662053	0.362481	0.172335	0.0830469
70.2	1.71836	1.24144	0.66361	0.363177	0.172334	0.0828238
70.4	1.71991	1.24329	0.664908	0.363874	0.172155	0.082608
70.6	1.7218	1.24526	0.666816	0.36523	0.173018	0.0832381
70.8	1.72361	1.24737	0.667948	0.366258	0.173732	0.0833925
71	1.7258	1.24971	0.669243	0.367471	0.174455	0.083479
71.2	1.72744	1.25211	0.670697	0.368538	0.175331	0.0839541
71.4	1.7295	1.25454	0.672524	0.369797	0.175734	0.0842273
71.6	1.73049	1.2565	0.673714	0.370811	0.175912	0.0844725
71.8	1.73215	1.25829	0.674753	0.371489	0.175699	0.0845766
72	1.73358	1.25988	0.676418	0.372549	0.175416	0.0846176
72.2	1.73542	1.26173	0.678252	0.373411	0.175492	0.0847997
72.4	1.73655	1.26369	0.680015	0.374293	0.175552	0.0847889
72.6	1.73851	1.26624	0.682025	0.375245	0.175966	0.0849434
72.8	1.74016	1.26836	0.683423	0.376107	0.176733	0.0852708
73	1.74145	1.26988	0.684937	0.376891	0.177258	0.0851791
73.2	1.74275	1.27219	0.686549	0.37767	0.177716	0.0851787
73.4	1.74427	1.27403	0.68788	0.37832	0.177686	0.0848375
73.6	1.74618	1.27681	0.689902	0.379467	0.178714	0.0848568
73.8	1.7479	1.27906	0.691575	0.380638	0.179386	0.0851417
74	1.74937	1.28139	0.69311	0.381845	0.17996	0.08584
74.2	1.75145	1.28388	0.695028	0.382858	0.180667	0.0864145
74.4	1.75292	1.28603	0.696627	0.383475	0.18142	0.0868072
74.6	1.75499	1.2892	0.698906	0.384737	0.183171	0.0877453
74.8	1.75706	1.2921	0.701013	0.385722	0.18442	0.0884568
75	1.7591	1.29482	0.702972	0.386813	0.185779	0.0892881
75.2	1.76063	1.29738	0.704967	0.388263	0.186516	0.0899415
75.4	1.76212	1.29944	0.706436	0.389088	0.186737	0.0903027
75.6	1.76304	1.30097	0.707968	0.389852	0.186791	0.090557
75.8	1.76501	1.3028	0.709873	0.39059	0.187346	0.0907454
76	1.76649	1.30482	0.711928	0.391344	0.187817	0.0910291
76.2	1.76753	1.30634	0.713552	0.391713	0.188094	0.0909265
76.4	1.76895	1.30833	0.715665	0.392902	0.188422	0.0908664
76.6	1.77085	1.31033	0.717445	0.393759	0.188685	0.0910421
76.8	1.77237	1.31213	0.719068	0.394889	0.188915	0.0913949
77	1.77337	1.3139	0.720556	0.395646	0.189155	0.0912308
77.2	1.77495	1.316	0.721728	0.396451	0.188865	0.0914891
77.4	1.77671	1.31772	0.723369	0.397098	0.188504	0.0914708
77.6	1.77835	1.32009	0.725081	0.398136	0.189003	0.0922989
77.8	1.7799	1.32179	0.726649	0.3994	0.189228	0.0928514
78	1.78181	1.32408	0.727981	0.400591	0.189223	0.0931192
78.2	1.78322	1.3261	0.72966	0.401204	0.189015	0.0933406
78.4	1.78442	1.32838	0.731009	0.40198	0.189616	0.0933409
78.6	1.78591	1.3308	0.732998	0.403189	0.190116	0.0939823
78.8	1.7877	1.33298	0.734703	0.404137	0.190532	0.0941833
79	1.78902	1.33486	0.735943	0.405573	0.191075	0.0942945
79.2	1.79062	1.33687	0.737688	0.406945	0.191732	0.0941447
79.4	1.79153	1.33826	0.738892	0.407376	0.191968	0.093939
79.6	1.79304	1.34017	0.74059	0.408753	0.192438	0.0939335
79.8	1.79469	1.34227	0.742039	0.409736	0.193066	0.0939058
80	1.79577	1.34453	0.743167	0.410686	0.193276	0.09387
80.2	1.79638	1.34513	0.743882	0.411109	0.193563	0.0931891
80.4	1.79821	1.34712	0.745345	0.412222	0.194561	0.0934333
80.6	1.79931	1.34912	0.745981	0.4127	0.19495	0.0932985
80.8	1.80002	1.35083	0.746914	0.413153	0.194824	0.0931654
81	1.80124	1.35293	0.747984	0.414051	0.195206	0.0936035
81.2	1.80316	1.35527	0.749767	0.415388	0.195817	0.0941555
81.4	1.80436	1.35743	0.751507	0.41585	0.196372	0.0942889
81.6	1.80543	1.35974	0.753145	0.4171	0.196931	0.0952166
81.8	1.80694	1.36143	0.754744	0.418258	0.197226	0.0955237
82	1.80847	1.36311	0.755981	0.418889	0.1972	0.0954327
82.2	1.81022	1.36528	0.758109	0.419818	0.197765	0.0962623
82.4	1.81189	1.36757	0.760173	0.420728	0.198672	0.0968222
82.6	1.81367	1.36941	0.762525	0.421451	0.199242	0.0974661
82.8	1.81518	1.37157	0.76431	0.42252	0.199476	0.0977733
83	1.81709	1.37324	0.766005	0.424139	0.200627	0.0983486
83.2	1.81894	1.37535	0.767969	0.425493	0.201278	0.0983524
83.4	1.81992	1.37666	0.769259	0.426194	0.20146	0.0981438
83.6	1.82123	1.37834	0.77043	0.426874	0.201818	0.0978332
83.8	1.8223	1.38035	0.771582	0.427322	0.20256	0.0977501
84	1.82312	1.38192	0.772425	0.428065	0.203127	0.0977119
84.2	1.82392	1.38304	0.773449	0.428642	0.203935	0.0974392
84.4	1.82514	1.38541	0.775042	0.42982	0.205136	0.0980848
84.6	1.82595	1.38731	0.776312	0.430273	0.205469	0.0980518
84.8	1.82694	1.38892	0.777447	0.431339	0.205393	0.0981838
85	1.82849	1.39081	0.778937	0.432748	0.206024	0.0983162
85.2	1.82982	1.39289	0.780931	0.433864	0.206928	0.0985639
85.4	1.83022	1.39479	0.782207	0.434327	0.206629	0.098399
85.6	1.831	1.39664	0.783721	0.435535	0.206146	0.0988373
85.8	1.83221	1.398	0.785063	0.436149	0.206021	0.0986758
86	1.83383	1.39987	0.786457	0.43725	0.206442	0.0991244
86.2	1.83567	1.4019	0.788058	0.437995	0.206624	0.0994084
86.4	1.83721	1.4037	0.790163	0.439083	0.206864	0.0998996
86.6	1.83822	1.40506	0.791723	0.440289	0.207027	0.100093
86.8	1.83869	1.40654	0.792638	0.441376	0.20704	0.100494
87	1.84005	1.4078	0.793893	0.442429	0.208021	0.100803
87.2	1.84091	1.40926	0.795344	0.443021	0.208111	0.10091
87.4	1.84179	1.41016	0.796494	0.443265	0.208539	0.100741
87.6	1.84308	1.41195	0.797841	0.443938	0.209304	0.101222
87.8	1.84362	1.41319	0.799201	0.444514	0.210085	0.101524
88	1.84494	1.41459	0.80094	0.445675	0.210769	0.102246
88.2	1.84573	1.41592	0.802821	0.446559	0.211418	0.102203
88.4	1.84727	1.41765	0.804278	0.447399	0.212229	0.102263
88.6	1.84828	1.41898	0.805613	0.447748	0.212423	0.101806
88.8	1.8491	1.4203	0.806512	0.448442	0.21213	0.101569
89	1.85042	1.42267	0.808347	0.449402	0.212756	0.101595
89.2	1.85136	1.42483	0.810019	0.449887	0.21309	0.101625
89.4	1.85276	1.42716	0.811964	0.450919	0.213275	0.101777
89.6	1.85451	1.42925	0.813913	0.451892	0.214132	0.102059
89.8	1.85579	1.43104	0.815702	0.452818	0.214424	0.102078
90	1.85731	1.43293	0.817076	0.45379	0.214802	0.102157
90.2	1.85855	1.43453	0.818334	0.45471	0.214981	0.101737
90.4	1.85964	1.43652	0.820247	0.456016	0.215773	0.102017
90.6	1.86027	1.43826	0.82146	0.456991	0.21654	0.102688
90.8	1.86119	1.44002	0.82257	0.457954	0.216949	0.103158
91	1.86229	1.44103	0.823753	0.45864	0.217347	0.103302
91.2	1.86334	1.44245	0.825294	0.459643	0.218099	0.104043
91.4	1.86406	1.44369	0.826432	0.460612	0.218575	0.104372
91.6	1.86501	1.44518	0.828047	0.462013	0.219256	0.105396
91.8	1.86534	1.44584	0.829347	0.463059	0.219415	0.105399
92	1.86682	1.44745	0.830849	0.464686	0.219763	0.106002
92.2	1.86784	1.44909	0.831849	0.465861	0.220134	0.105747
92.4	1.86944	1.45083	0.833042	0.46696	0.220576	0.106274
92.6	1.87028	1.45224	0.834496	0.468119	0.221005	0.106756
92.8	1.8716	1.45435	0.83592	0.469175	0.22117	0.107511
93	1.8733	1.4562	0.837577	0.470193	0.222219	0.108075
93.2	1.87483	1.45734	0.839049	0.470853	0.222501	0.108236
93.4	1.87684	1.45923	0.840762	0.471759	0.222851	0.10833
93.6	1.87816	1.46083	0.841762	0.472293	0.223264	0.108347
93.8	1.87941	1.46251	0.843262	0.473139	0.223136	0.108445
94	1.88113	1.46441	0.844799	0.474077	0.224102	0.108732
94.2	1.88317	1.46616	0.846173	0.475089	0.224994	0.108814
94.4	1.88468	1.46799	0.847462	0.475773	0.225444	0.108701
94.6	1.88578	1.46946	0.84866	0.476273	0.225727	0.10906
94.8	1.88674	1.47069	0.849529	0.476608	0.225599	0.108229
95	1.88745	1.47183	0.850717	0.477062	0.22595	0.10778
95.2	1.8882	1.47371	0.852846	0.47807	0.226863	0.107918
95.4	1.88859	1.47494	0.854124	0.47896	0.226917	0.107922
95.6	1.88953	1.47619	0.855956	0.48016	0.227194	0.108022
95.8	1.88971	1.47733	0.857091	0.481131	0.227382	0.107599
96	1.89047	1.4788	0.858229	0.481973	0.22734	0.107339
96.2	1.89119	1.48	0.859945	0.482741	0.227864	0.107401
96.4	1.89161	1.48099	0.861485	0.48346	0.22813	0.107736
96.6	1.89237	1.48224	0.863216	0.484472	0.2284	0.108077
96.8	1.89313	1.48371	0.864655	0.484936	0.228755	0.108258
97	1.8946	1.48465	0.86624	0.485631	0.22914	0.108478
97.2	1.89581	1.48595	0.867716	0.486409	0.229389	0.109092
97.4	1.8973	1.48762	0.869002	0.487122	0.229534	0.109368
97.6	1.89826	1.48883	0.870315	0.487809	0.229985	0.109827
97.8	1.89975	1.49058	0.871984	0.48908	0.230456	0.110449
98	1.90159	1.49243	0.874084	0.490519	0.231387	0.111322
98.2	1.90329	1.49448	0.875513	0.491941	0.232165	0.111969
98.4	1.90417	1.49659	0.876947	0.493097	0.232639	0.112469
98.6	1.90517	1.49832	0.878259	0.494417	0.233325	0.113306
98.8	1.90651	1.50001	0.879805	0.495745	0.233918	0.113653
99	1.90795	1.50199	0.881707	0.497277	0.235036	0.114611
99.2	1.90925	1.50366	0.88343	0.499064	0.236026	0.11568
99.4	1.91066	1.50521	0.884569	0.50053	0.236434	0.116424
99.6	1.91213	1.50697	0.886232	0.502057	0.237225	0.117041
99.8	1.91254	1.50839	0.887208	0.503076	0.237674	0.117236
100	1.9133	1.50929	0.888244	0.503736	0.238073	0.117173
100.2	1.91399	1.51017	0.889707	0.504708	0.238685	0.117457
100.4	1.91481	1.51184	0.891029	0.505739	0.239584	0.117601
100.6	1.9157	1.51304	0.892234	0.50648	0.239764	0.117469
100.8	1.91689	1.51466	0.893955	0.507199	0.240416	0.117646
101	1.91812	1.51562	0.895364	0.507754	0.241049	0.117657
101.2	1.9183	1.51622	0.896226	0.508077	0.241378	0.11712
101.4	1.9187	1.5166	0.897643	0.508159	0.241045	0.116286
101.6	1.91894	1.51764	0.898817	0.508713	0.241279	0.115747
101.8	1.91999	1.5192	0.900543	0.509455	0.241567	0.115898
102	1.92074	1.52066	0.902297	0.509939	0.242076	0.116001
102.2	1.92161	1.52203	0.903322	0.510863	0.242742	0.116305
102.4	1.92243	1.52335	0.90481	0.51164	0.243171	0.11636
102.6	1.92354	1.52418	0.905834	0.512302	0.243042	0.116444
102.8	1.92509	1.52564	0.90752	0.513144	0.243657	0.117102
103	1.92651	1.52706	0.909095	0.514518	0.24418	0.117665
103.2	1.92758	1.5281	0.910219	0.515124	0.244313	0.118107
103.4	1.92871	1.52947	0.911376	0.515851	0.244677	0.11858
103.6	1.92973	1.53085	0.91259	0.51674	0.245125	0.119238
103.8	1.93043	1.53198	0.914105	0.517387	0.245712	0.119666
104	1.93128	1.53284	0.915108	0.518089	0.24621	0.120028
104.2	1.93274	1.53483	0.917009	0.519769	0.247347	0.121326
104.4	1.93409	1.53664	0.918322	0.520891	0.24803	0.12151
104.6	1.93558	1.53792	0.920137	0.521918	0.248588	0.121932
104.8	1.93684	1.53938	0.922048	0.52323	0.249521	0.12237
105	1.93743	1.54018	0.922977	0.523525	0.249881	0.122236
105.2	1.9381	1.54093	0.924346	0.524315	0.249865	0.121963
105.4	1.93862	1.54203	0.925977	0.525026	0.249847	0.121737
105.6	1.93937	1.54379	0.927226	0.525798	0.250006	0.12166
105.8	1.94025	1.54434	0.928205	0.526274	0.24981	0.12113
106	1.94059	1.5451	0.928804	0.526549	0.249682	0.12033
106.2	1.94141	1.54579	0.929745	0.527368	0.24999	0.120014
106.4	1.942	1.54716	0.930906	0.528094	0.250213	0.119521
106.6	1.94295	1.54808	0.931772	0.528872	0.250266	0.119544
106.8	1.94402	1.54908	0.933245	0.529853	0.250785	0.119932
107	1.94445	1.54999	0.934078	0.530688	0.250756	0.119821
107.2	1.94497	1.55102	0.934946	0.531179	0.25098	0.119875
107.4	1.94586	1.55244	0.935948	0.532243	0.251546	0.120071
107.6	1.94659	1.55344	0.937169	0.533001	0.252074	0.120277
107.8	1.94731	1.55451	0.938654	0.534094	0.252906	0.120724
108	1.9478	1.5554	0.939473	0.535282	0.253392	0.120922
108.2	1.94853	1.55688	0.94112	0.536832	0.254568	0.121612
108.4	1.94951	1.55822	0.942291	0.537778	0.254984	0.121347
108.6	1.95036	1.55964	0.94412	0.538728	0.255985	0.122246
108.8	1.95098	1.56096	0.94532	0.539767	0.255948	0.122862
109	1.95208	1.56248	0.946893	0.540592	0.256404	0.123613
109.2	1.9533	1.56397	0.948148	0.54194	0.256823	0.124042
109.4	1.95395	1.56489	0.949145	0.542343	0.256887	0.12427
109.6	1.95478	1.56604	0.950373	0.542617	0.257169	0.124162
109.8	1.9558	1.56669	0.951137	0.543048	0.257038	0.123775
110	1.9562	1.56758	0.952383	0.54301	0.256963	0.123562
110.2	1.95761	1.56885	0.953806	0.543996	0.257685	0.124327
110.4	1.95861	1.57036	0.955101	0.544833	0.25784	0.124904
110.6	1.95986	1.57158	0.956532	0.545835	0.257997	0.125276
110.8	1.9603	1.57256	0.957638	0.546264	0.257906	0.124983
111	1.96126	1.57431	0.959049	0.54743	0.258589	0.125311
111.2	1.962	1.5759	0.960601	0.54872	0.259342	0.125708
111.4	1.96282	1.57717	0.962125	0.549359	0.25998	0.125928
111.6	1.96366	1.57835	0.963526	0.550636	0.26071	0.12627
111.8	1.96397	1.57922	0.96479	0.551532	0.261183	0.126222
112	1.96443	1.5803	0.966192	0.552263	0.261893	0.126048
112.2	1.96507	1.58146	0.967836	0.5536	0.263027	0.126343
112.4	1.96621	1.583	0.96926	0.554615	0.263516	0.126538
112.6	1.96709	1.58411	0.970563	0.555491	0.263617	0.127018
112.8	1.96845	1.58536	0.972045	0.556666	0.264081	0.127813
113	1.96947	1.58635	0.973541	0.557781	0.264873	0.128423
113.2	1.97005	1.58646	0.973663	0.558275	0.265119	0.128278
113.4	1.97073	1.58734	0.974853	0.558851	0.265793	0.128326
113.6	1.97111	1.5882	0.975641	0.559489	0.266213	0.128146
113.8	1.97244	1.58894	0.976556	0.560523	0.266133	0.128362
114	1.97348	1.58991	0.97776	0.56118	0.266582	0.128352
114.2	1.97409	1.59097	0.97846	0.561885	0.266782	0.128759
114.4	1.97459	1.59211	0.979484	0.562459	0.266676	0.128508
114.6	1.97608	1.59367	0.981306	0.563273	0.267144	0.129007
114.8	1.97699	1.59537	0.982754	0.564057	0.26797	0.129216
115	1.97854	1.5967	0.984697	0.565503	0.268919	0.130139
115.2	1.97877	1.59756	0.985959	0.566264	0.269209	0.130539
115.4	1.97979	1.59862	0.987549	0.566841	0.269509	0.130766
115.6	1.98078	1.59952	0.98853	0.567761	0.27	0.130999
115.8	1.982	1.60047	0.990276	0.568393	0.270391	0.131002
116	1.98347	1.60198	0.991752	0.569451	0.271263	0.131206
116.2	1.98428	1.60281	0.992899	0.570681	0.271394	0.131537
116.4	1.98509	1.60425	0.993949	0.571626	0.271296	0.131815
116.6	1.98565	1.60523	0.994971	0.572397	0.271416	0.131978
116.8	1.98648	1.60632	0.996398	0.573538	0.272229	0.132746
117	1.98662	1.60741	0.997178	0.574498	0.272405	0.13278
117.2	1.98757	1.60844	0.997796	0.57538	0.273203	0.132756
117.4	1.98833	1.60999	0.998616	0.576723	0.273669	0.132943
117.6	1.98938	1.61105	0.999431	0.577556	0.273776	0.133197
117.8	1.99096	1.6123	1.00127	0.578851	0.274287	0.133414
118	1.99207	1.61364	1.003	0.579839	0.275115	0.133602
118.2	1.99242	1.61457	1.00438	0.58047	0.275121	0.134007
118.4	1.99374	1.61571	1.00618	0.581748	0.275785	0.134547
118.6	1.99499	1.61677	1.00787	0.582392	0.276179	0.135099
118.8	1.99531	1.61758	1.00936	0.583473	0.277205	0.134972
119	1.99607	1.61829	1.01109	0.584501	0.277992	0.135631
119.2	1.99619	1.61882	1.01239	0.585211	0.278194	0.135539
119.4	1.99731	1.61964	1.01362	0.58613	0.279008	0.135702
119.6	1.99755	1.62003	1.01428	0.586183	0.278764	0.135275
119.8	1.99846	1.62125	1.01568	0.586716	0.279117	0.135493
120	1.99899	1.62191	1.01638	0.587618	0.279526	0.135533
120.2	1.99887	1.62179	1.01671	0.587602	0.278917	0.135513
120.4	1.99921	1.62262	1.01736	0.588346	0.279212	0.135436
120.6	1.99938	1.62292	1.01776	0.588555	0.279059	0.134954
120.8	1.99984	1.62382	1.01845	0.588952	0.27945	0.135095
121	2.00076	1.6252	1.01922	0.5897	0.279711	0.134863
121.2	2.00181	1.62582	1.01995	0.59029	0.279913	0.134721
121.4	2.00252	1.6263	1.02067	0.590652	0.279932	0.134446
121.6	2.00388	1.62766	1.02219	0.591472	0.280403	0.13498
121.8	2.00502	1.62857	1.02353	0.592351	0.281002	0.135071
122	2.00582	1.62942	1.02478	0.593043	0.281757	0.13559
122.2	2.00677	1.63057	1.02589	0.594062	0.282013	0.135961
122.4	2.00765	1.63159	1.02692	0.595328	0.282613	0.135805
122.6	2.00852	1.63257	1.02836	0.596092	0.283543	0.135516
122.8	2.00888	1.6338	1.02988	0.597318	0.284833	0.135771
123	2.00966	1.63523	1.03124	0.598544	0.285796	0.136266
123.2	2.01026	1.63604	1.03259	0.599648	0.286056	0.136298
123.4	2.01121	1.63737	1.034	0.601118	0.287146	0.136662
123.6	2.01151	1.63847	1.03511	0.601858	0.287171	0.1368
123.8	2.01272	1.63981	1.03688	0.603694	0.288097	0.137729
124	2.01375	1.64056	1.0381	0.605048	0.288128	0.138135
124.2	2.01439	1.64155	1.0391	0.605789	0.288792	0.138802
124.4	2.01547	1.64289	1.04055	0.607382	0.289883	0.139377
124.6	2.01625	1.64373	1.04144	0.608254	0.29072	0.139665
124.8	2.01699	1.64478	1.04265	0.608912	0.29144	0.140169
125	2.01802	1.64531	1.04376	0.609528	0.291308	0.140263
125.2	2.01809	1.64555	1.04439	0.610042	0.291466	0.140231
125.4	2.01846	1.64595	1.04542	0.610515	0.291323	0.140258
125.6	2.01961	1.64768	1.04676	0.611376	0.291864	0.140921
125.8	2.02013	1.64809	1.04781	0.611824	0.29247	0.141033
126	2.0205	1.64879	1.04921	0.612392	0.292707	0.141238
126.2	2.02129	1.64957	1.05032	0.613175	0.292662	0.140724
126.4	2.02215	1.65032	1.05119	0.613657	0.292834	0.140327
126.6	2.02275	1.65102	1.05241	0.614172	0.293349	0.140254
126.8	2.02291	1.65154	1.05323	0.614468	0.293476	0.140585
127	2.02395	1.65251	1.05435	0.615446	0.294357	0.141012
127.2	2.02491	1.65285	1.05547	0.616594	0.294713	0.141348
127.4	2.02575	1.65345	1.05652	0.617553	0.294947	0.141398
127.6	2.02643	1.65402	1.0574	0.618657	0.294793	0.141601
127.8	2.02707	1.65424	1.05849	0.619385	0.294593	0.141595
128	2.02836	1.65578	1.05985	0.620334	0.29494	0.142253
128.2	2.02972	1.65713	1.06104	0.621697	0.296442	0.142955
128.4	2.03053	1.65817	1.06197	0.622812	0.297012	0.143321
128.6	2.03092	1.65878	1.06211	0.623421	0.296831	0.143229
128.8	2.03096	1.65942	1.06327	0.624166	0.29671	0.143229
129	2.03133	1.66	1.06429	0.625202	0.296998	0.143456
129.2	2.03174	1.6614	1.06547	0.626778	0.297665	0.143671
129.4	2.03231	1.66259	1.06677	0.627631	0.298057	0.143771
129.6	2.0333	1.66407	1.06815	0.628586	0.298837	0.144136
129.8	2.03384	1.66485	1.06938	0.629887	0.29946	0.144597
130	2.03481	1.66642	1.07101	0.630993	0.29988	0.144798
130.2	2.0362	1.6676	1.07278	0.632118	0.300757	0.145087
130.4	2.03743	1.66938	1.07407	0.633319	0.30175	0.145726
130.6	2.0379	1.67021	1.07499	0.634128	0.30242	0.14559
130.8	2.03893	1.67091	1.07598	0.634769	0.303229	0.146082
131	2.03993	1.6715	1.07709	0.635367	0.303903	0.146039
131.2	2.04078	1.67188	1.07824	0.636199	0.304121	0.146107
131.4	2.04181	1.6726	1.07963	0.636671	0.304317	0.14659
131.6	2.04248	1.6732	1.08047	0.637525	0.304496	0.146811
131.8	2.04325	1.67408	1.08185	0.637919	0.304827	0.147302
132	2.04465	1.67527	1.08305	0.638391	0.305481	0.147919
132.2	2.04521	1.67559	1.08364	0.639032	0.305853	0.147918
132.4	2.04563	1.67628	1.08454	0.639577	0.306049	0.148136
132.6	2.04593	1.67657	1.08522	0.639935	0.306455	0.148152
132.8	2.04656	1.67758	1.08668	0.640616	0.307367	0.14845
133	2.04728	1.67835	1.0872	0.641351	0.307675	0.148679
133.2	2.04825	1.6797	1.08836	0.642304	0.308191	0.149139
133.4	2.0489	1.68053	1.08916	0.643107	0.308582	0.149251
133.6	2.04931	1.68132	1.08973	0.643855	0.308588	0.14962
133.8	2.05035	1.68241	1.09097	0.645242	0.309649	0.150699
134	2.05109	1.68332	1.09188	0.645912	0.309843	0.150939
134.2	2.0516	1.68388	1.09273	0.646778	0.310063	0.150813
134.4	2.05241	1.68495	1.09341	0.647714	0.310287	0.150534
134.6	2.05314	1.68549	1.09447	0.648248	0.310471	0.150497
134.8	2.05393	1.68679	1.09583	0.649223	0.310915	0.15063
135	2.05459	1.68759	1.09726	0.650204	0.311356	0.15073
135.2	2.05479	1.6886	1.09825	0.650994	0.311438	0.1508
135.4	2.05558	1.689	1.09963	0.651974	0.311963	0.151149
135.6	2.05596	1.68982	1.1006	0.652837	0.311838	0.151253
135.8	2.05649	1.69047	1.10185	0.653722	0.312582	0.151561
136	2.0576	1.6906	1.10319	0.654503	0.312746	0.151494
136.2	2.05768	1.69145	1.10467	0.655627	0.313159	0.151603
136.4	2.05878	1.6923	1.1068	0.656862	0.314115	0.152339
136.6	2.06005	1.69407	1.10866	0.658287	0.314996	0.153027
136.8	2.06122	1.69567	1.11055	0.659445	0.315959	0.15414
137	2.06191	1.69611	1.11152	0.660291	0.316411	0.15462
137.2	2.06234	1.69712	1.1128	0.661476	0.317416	0.155188
137.4	2.06264	1.69742	1.11339	0.661887	0.317373	0.155055
137.6	2.06305	1.69784	1.1139	0.662191	0.317646	0.155148
137.8	2.06415	1.69813	1.11483	0.662971	0.318119	0.156045
138	2.06434	1.6984	1.11508	0.663225	0.317841	0.155789
138.2	2.0648	1.69906	1.11618	0.663784	0.318377	0.155937
138.4	2.06559	1.69992	1.11714	0.664438	0.31896	0.156057
138.6	2.06594	1.70062	1.11809	0.664933	0.319243	0.156284
138.8	2.06656	1.70124	1.11869	0.665635	0.319352	0.15552
139	2.06711	1.70218	1.11993	0.666276	0.31968	0.15548
139.2	2.06731	1.70239	1.12045	0.666379	0.319739	0.155478
139.4	2.06879	1.70306	1.12164	0.667512	0.320252	0.155445
139.6	2.06962	1.70358	1.12208	0.668152	0.32042	0.155513
139.8	2.07064	1.70395	1.12292	0.66905	0.321381	0.155576
140	2.0719	1.7052	1.12447	0.67041	0.322139	0.156267
140.2	2.07282	1.70644	1.12566	0.671683	0.322927	0.156795
140.4	2.07411	1.70747	1.12688	0.672933	0.323477	0.156902
140.6	2.07519	1.7088	1.12761	0.674056	0.323743	0.157165
140.8	2.07568	1.70912	1.12854	0.674478	0.323826	0.15716
141	2.07585	1.70925	1.12855	0.675057	0.32368	0.156526
141.2	2.07596	1.71009	1.12872	0.676082	0.323556	0.156154
141.4	2.07641	1.7105	1.12944	0.676404	0.323332	0.155723
141.6	2.07635	1.71086	1.12955	0.676845	0.322892	0.15486
141.8	2.07616	1.71123	1.13046	0.677264	0.323289	0.155135
142	2.07587	1.71197	1.13134	0.677828	0.323652	0.155289
142.2	2.07601	1.7127	1.13264	0.678386	0.324291	0.155528
142.4	2.07634	1.71333	1.13344	0.678923	0.324539	0.155447
142.6	2.0767	1.7137	1.13496	0.679616	0.324698	0.155636
142.8	2.07689	1.71417	1.13622	0.680281	0.325224	0.155552
143	2.07709	1.71525	1.13804	0.681172	0.325784	0.155989
143.2	2.07849	1.71568	1.13951	0.681832	0.326951	0.157212
143.4	2.07999	1.71677	1.14127	0.683165	0.328187	0.157778
143.6	2.08103	1.71714	1.14264	0.684184	0.329245	0.158773
143.8	2.08183	1.71793	1.14388	0.685079	0.330249	0.159348
144	2.08301	1.71904	1.1448	0.685847	0.330454	0.159958
144.2	2.08413	1.71964	1.14555	0.686603	0.330599	0.160153
144.4	2.08449	1.71949	1.14613	0.686888	0.330509	0.159701
144.6	2.08538	1.72029	1.14739	0.687896	0.331156	0.160304
144.8	2.08605	1.72094	1.14828	0.688759	0.331224	0.160396
145	2.0865	1.72172	1.1487	0.690049	0.33179	0.160319
145.2	2.08699	1.72302	1.14921	0.690538	0.3319	0.159812
145.4	2.0874	1.72352	1.15017	0.69132	0.332152	0.159106
145.6	2.08779	1.72424	1.15077	0.691934	0.332079	0.158449
145.8	2.08861	1.72555	1.15209	0.692839	0.333209	0.15952
146	2.08941	1.72641	1.15287	0.69344	0.333634	0.159773
146.2	2.09027	1.72702	1.15373	0.694157	0.334207	0.159921
146.4	2.09105	1.72812	1.15439	0.69518	0.334754	0.160352
146.6	2.09156	1.72887	1.15606	0.69658	0.335347	0.160727
146.8	2.09213	1.72988	1.15738	0.69769	0.335936	0.161359
147	2.09285	1.73039	1.15902	0.698506	0.336351	0.162264
147.2	2.0939	1.73109	1.16028	0.699499	0.337697	0.163729
147.4	2.09458	1.73205	1.16162	0.701016	0.338918	0.164884
147.6	2.09502	1.7324	1.16257	0.701971	0.339138	0.165138
147.8	2.09527	1.73256	1.16283	0.702677	0.338904	0.164921
148	2.09583	1.7328	1.16308	0.703446	0.338582	0.164431
148.2	2.09644	1.73299	1.16421	0.704568	0.339336	0.164513
148.4	2.09621	1.73296	1.16515	0.705303	0.339557	0.164249
148.6	2.09678	1.73391	1.16637	0.706365	0.340112	0.164793
148.8	2.09736	1.73447	1.16682	0.707	0.34014	0.16456
149	2.09756	1.73503	1.16762	0.707194	0.339936	0.163958
149.2	2.09794	1.73598	1.16798	0.707293	0.339876	0.163762
149.4	2.09841	1.73624	1.16828	0.70801	0.339685	0.163289
149.6	2.0992	1.73754	1.16892	0.708156	0.339729	0.16354
149.8	2.10012	1.73858	1.16959	0.708665	0.339988	0.163918
150	2.10087	1.73909	1.17016	0.709505	0.340326	0.16363
150.2	2.10154	1.74004	1.17101	0.710311	0.34062	0.163887
150.4	2.10218	1.74103	1.17184	0.711138	0.341126	0.164306
150.6	2.10297	1.74163	1.17382	0.712112	0.342119	0.164879
150.8	2.10316	1.7422	1.17465	0.712492	0.34221	0.16539
151	2.10328	1.74282	1.17592	0.713036	0.342917	0.165705
151.2	2.10369	1.74363	1.17713	0.71416	0.343841	0.165929
151.4	2.10484	1.7446	1.17842	0.715469	0.344726	0.166368
151.6	2.10488	1.74483	1.17925	0.715955	0.344445	0.165923
151.8	2.10554	1.74507	1.18024	0.716908	0.34474	0.16609
152	2.10642	1.74549	1.18135	0.717588	0.345176	0.16618
152.2	2.10732	1.74623	1.18329	0.718388	0.346298	0.167164
152.4	2.10761	1.74692	1.18422	0.719253	0.346914	0.167895
152.6	2.10877	1.74741	1.18556	0.720095	0.347482	0.168251
152.8	2.10925	1.74778	1.18618	0.720248	0.347752	0.168075
153	2.10992	1.74766	1.1869	0.720511	0.347611	0.167965
153.2	2.11043	1.74845	1.18737	0.721334	0.348205	0.16833
153.4	2.11141	1.74929	1.18787	0.722175	0.34832	0.168334
153.6	2.11249	1.75045	1.189	0.72363	0.349149	0.169064
153.8	2.11354	1.75171	1.18984	0.7254	0.349596	0.169634
154	2.1142	1.75291	1.19054	0.726613	0.350031	0.170199
154.2	2.11478	1.75422	1.19188	0.727636	0.350706	0.171075
154.4	2.11534	1.75506	1.19298	0.728798	0.351406	0.171641
154.6	2.11549	1.75604	1.19449	0.729666	0.351879	0.171716
154.8	2.1156	1.75675	1.19502	0.729911	0.351376	0.171389
155	2.11581	1.7573	1.19588	0.730471	0.351739	0.171403
155.2	2.11652	1.75784	1.19657	0.731166	0.352106	0.171847
155.4	2.11741	1.7588	1.19718	0.731619	0.352727	0.172137
155.6	2.1177	1.75975	1.19797	0.73232	0.35291	0.172566
155.8	2.11855	1.76039	1.19893	0.732779	0.353842	0.173108
156	2.11909	1.76122	1.19972	0.733315	0.353964	0.173136
156.2	2.11972	1.76209	1.20068	0.734253	0.354996	0.173383
156.4	2.11997	1.76231	1.20101	0.734852	0.355375	0.17315
156.6	2.12061	1.76228	1.2018	0.735409	0.355833	0.172298
156.8	2.12114	1.76275	1.2026	0.736097	0.356768	0.172317
157	2.1219	1.76271	1.20343	0.736822	0.357236	0.172106
157.2	2.12249	1.7639	1.20456	0.738126	0.358025	0.17229
157.4	2.1228	1.76433	1.20513	0.739261	0.358534	0.172548
157.6	2.12324	1.76464	1.20588	0.740398	0.359058	0.172767
157.8	2.12392	1.76534	1.20698	0.741318	0.359341	0.172771
158	2.12463	1.76604	1.20786	0.742264	0.359794	0.173068
158.2	2.12502	1.76651	1.20912	0.743469	0.360117	0.17364
158.4	2.12493	1.7666	1.21022	0.744222	0.360327	0.173351
158.6	2.12539	1.76733	1.2114	0.744835	0.360752	0.173513
158.8	2.12633	1.76763	1.21221	0.745309	0.361067	0.173616
159	2.12664	1.76776	1.21296	0.745983	0.361414	0.173965
159.2	2.12748	1.76868	1.21412	0.74636	0.362199	0.17453
159.4	2.12835	1.76965	1.21511	0.746753	0.362261	0.174505
159.6	2.12879	1.771	1.21592	0.747449	0.362371	0.174832
159.8	2.12951	1.77171	1.21714	0.747885	0.363022	0.175108
160	2.13022	1.77254	1.21799	0.748662	0.363171	0.17533
160.2	2.13084	1.77316	1.21848	0.749388	0.363596	0.175576
160.4	2.13178	1.77379	1.21913	0.74977	0.363892	0.176044
160.6	2.13277	1.77462	1.21968	0.750219	0.364156	0.176353
160.8	2.13353	1.77558	1.22052	0.751526	0.364636	0.177071
161	2.1345	1.7758	1.22143	0.752178	0.364431	0.177563
161.2	2.13495	1.77623	1.22198	0.752842	0.364219	0.177571
161.4	2.13509	1.77605	1.22206	0.753335	0.363811	0.17763
161.6	2.13582	1.7759	1.22242	0.754265	0.363892	0.177609
161.8	2.13628	1.77602	1.22281	0.754991	0.364274	0.177579
162	2.13703	1.77654	1.22319	0.756393	0.364517	0.178185
162.2	2.13704	1.77704	1.22385	0.757122	0.364888	0.178175
162.4	2.13728	1.77769	1.22519	0.758225	0.365862	0.178184
162.6	2.1375	1.77806	1.22576	0.758838	0.366315	0.178144
162.8	2.13791	1.77887	1.22684	0.75982	0.367202	0.178398
163	2.13823	1.77941	1.22813	0.760472	0.367759	0.178776
163.2	2.13879	1.78019	1.22923	0.761146	0.368196	0.179065
163.4	2.1394	1.781	1.23	0.761812	0.368291	0.179283
163.6	2.13963	1.78225	1.23118	0.762738	0.369639	0.179852
163.8	2.13996	1.78251	1.23205	0.763548	0.370111	0.180102
164	2.14038	1.7834	1.23281	0.764308	0.370634	0.180476
164.2	2.14102	1.78425	1.23368	0.765105	0.370924	0.180847
164.4	2.14184	1.78504	1.2346	0.765531	0.371551	0.181306
164.6	2.14215	1.78543	1.23506	0.766125	0.371653	0.181198
164.8	2.14258	1.78562	1.2358	0.766712	0.371805	0.181035
165	2.14342	1.78587	1.23695	0.766998	0.372073	0.181095
165.2	2.14401	1.78634	1.23772	0.767446	0.372409	0.180952
165.4	2.14508	1.78748	1.23892	0.768875	0.373562	0.181347
165.6	2.14552	1.78742	1.23961	0.76935	0.374208	0.181366
165.8	2.14582	1.78817	1.24059	0.769972	0.374834	0.181562
166	2.14705	1.78931	1.24185	0.771286	0.375407	0.181775
166.2	2.14779	1.79017	1.24283	0.772354	0.376206	0.181658
166.4	2.1484	1.78993	1.24335	0.773322	0.376427	0.181732
166.6	2.14821	1.79008	1.24375	0.774108	0.376667	0.181793
166.8	2.14948	1.79091	1.24512	0.775598	0.37762	0.18267
167	2.15037	1.79115	1.24599	0.776197	0.377837	0.183154
167.2	2.15085	1.79117	1.24633	0.776822	0.377962	0.183447
167.4	2.15109	1.79186	1.24702	0.777297	0.378416	0.183677
167.6	2.15173	1.79282	1.24828	0.77895	0.379301	0.18433
167.8	2.15212	1.79345	1.2486	0.779945	0.379442	0.184554
168	2.15292	1.79465	1.24946	0.781288	0.380302	0.18508
168.2	2.15337	1.79512	1.25022	0.781751	0.380524	0.185119
168.4	2.15372	1.79551	1.25088	0.781994	0.380764	0.185185
168.6	2.15384	1.796	1.25141	0.782296	0.380741	0.184917
168.8	2.15423	1.79665	1.25208	0.782542	0.380958	0.184582
169	2.15507	1.79765	1.25378	0.78373	0.382183	0.185106
169.2	2.15579	1.79883	1.25504	0.78464	0.383012	0.185715
169.4	2.15599	1.79965	1.25615	0.785212	0.383107	0.185928
169.6	2.15571	1.80004	1.25745	0.785612	0.38325	0.186332
169.8	2.15553	1.80126	1.2585	0.786519	0.383756	0.186695
170	2.15645	1.80198	1.25955	0.787326	0.384179	0.187169
170.2	2.15646	1.80231	1.25998	0.788069	0.384219	0.187099
170.4	2.15626	1.80264	1.26018	0.788276	0.38415	0.186809
170.6	2.15639	1.8033	1.26129	0.788965	0.384568	0.187111
170.8	2.15744	1.8032	1.2622	0.789797	0.385142	0.187308
171	2.15745	1.80326	1.26239	0.789869	0.384938	0.187082
171.2	2.15776	1.80343	1.26267	0.790461	0.384831	0.186527
171.4	2.15854	1.80391	1.26346	0.791392	0.385001	0.186421
171.6	2.15948	1.80453	1.26406	0.792466	0.385318	0.186788
171.8	2.15975	1.80501	1.26421	0.792779	0.385601	0.186699
172	2.16035	1.80514	1.26488	0.793638	0.386025	0.18697
172.2	2.16074	1.80516	1.26501	0.793914	0.386038	0.186774
172.4	2.16148	1.80562	1.26576	0.794689	0.386497	0.187011
172.6	2.16183	1.80613	1.26637	0.795557	0.386866	0.186888
172.8	2.16196	1.80616	1.26705	0.796185	0.387225	0.187079
173	2.16269	1.80642	1.2679	0.796879	0.38809	0.187595
173.2	2.16321	1.80693	1.26881	0.797578	0.388731	0.18803
173.4	2.16381	1.80805	1.2702	0.798519	0.389325	0.188654
173.6	2.16416	1.80895	1.27116	0.799566	0.390504	0.189136
173.8	2.16468	1.80982	1.27195	0.800305	0.390946	0.189608
174	2.1653	1.81041	1.27249	0.800936	0.390949	0.189776
174.2	2.16546	1.81119	1.27301	0.801573	0.391423	0.189583
174.4	2.1661	1.81209	1.27359	0.802369	0.391741	0.189775
174.6	2.16702	1.81236	1.27425	0.803416	0.392118	0.190573
174.8	2.16751	1.8122	1.2747	0.804014	0.39207	0.190122
175	2.16783	1.81279	1.27501	0.804662	0.391929	0.190123
175.2	2.16861	1.81346	1.2757	0.805533	0.391962	0.190069
175.4	2.16923	1.81409	1.2769	0.806307	0.392072	0.190178
175.6	2.16925	1.81506	1.27752	0.806755	0.392325	0.189908
175.8	2.16951	1.8157	1.27858	0.807652	0.392939	0.190111
176	2.17029	1.81621	1.27929	0.808168	0.393312	0.190063
176.2	2.17032	1.81676	1.27948	0.808599	0.393259	0.189946
176.4	2.17108	1.81757	1.28104	0.809514	0.393842	0.190546
176.6	2.17097	1.81781	1.28173	0.809715	0.394349	0.190672
176.8	2.17103	1.8182	1.28272	0.809891	0.394784	0.190973
177	2.17219	1.81912	1.28368	0.811118	0.39588	0.191315
177.2	2.17257	1.82006	1.2851	0.812018	0.396425	0.191691
177.4	2.17321	1.82066	1.28596	0.8127	0.396748	0.191746
177.6	2.17353	1.82137	1.28676	0.813277	0.397593	0.192051
177.8	2.17395	1.8218	1.28773	0.814134	0.39795	0.192572
178	2.17449	1.82264	1.28811	0.815012	0.39847	0.193211
178.2	2.17475	1.82296	1.28874	0.815833	0.399394	0.193414
178.4	2.17542	1.82368	1.28912	0.816753	0.39941	0.194169
178.6	2.17607	1.82392	1.28988	0.817832	0.400025	0.194611
178.8	2.17661	1.82399	1.29054	0.818423	0.400251	0.194596
179	2.17736	1.82491	1.29108	0.819991	0.401166	0.19537
179.2	2.17781	1.82514	1.29148	0.82092	0.401309	0.195405
179.4	2.1785	1.82624	1.29255	0.821667	0.402159	0.19598
179.6	2.17914	1.82685	1.29292	0.821894	0.402812	0.196198
179.8	2.17971	1.82711	1.29367	0.822518	0.403228	0.1966
180	2.18038	1.82755	1.29395	0.822933	0.40356	0.196493
180.2	2.18081	1.82782	1.2943	0.823649	0.404331	0.19723
180.4	2.18173	1.82841	1.29528	0.824348	0.404972	0.197696
180.6	2.1814	1.8287	1.29539	0.824242	0.405303	0.197659
180.8	2.18195	1.82953	1.29626	0.824978	0.405116	0.198055
181	2.18268	1.83022	1.29672	0.826096	0.405357	0.198403
181.2	2.18299	1.83069	1.29746	0.8265	0.405203	0.19862
181.4	2.18331	1.83102	1.29823	0.82719	0.40566	0.198987
181.6	2.18354	1.83189	1.29915	0.82836	0.406341	0.199715
181.8	2.18404	1.83234	1.29988	0.829538	0.406896	0.200609
182	2.18417	1.83318	1.30058	0.830283	0.407297	0.200797
182.2	2.18392	1.83327	1.30104	0.831086	0.407525	0.200241
182.4	2.18473	1.83388	1.30204	0.832195	0.408213	0.201061
182.6	2.18517	1.83376	1.30292	0.833103	0.408796	0.200909
182.8	2.18568	1.83396	1.30366	0.833754	0.409219	0.20084
183	2.18636	1.83435	1.3046	0.834942	0.410288	0.201027
183.2	2.18695	1.83483	1.30537	0.835577	0.410871	0.201516
183.4	2.18764	1.8354	1.30666	0.836161	0.411911	0.20193
183.6	2.18835	1.83578	1.30739	0.836728	0.412357	0.201686
183.8	2.18844	1.83602	1.30843	0.837376	0.41287	0.20144
184	2.18948	1.83625	1.30885	0.838249	0.413705	0.201469
184.2	2.18983	1.83648	1.30971	0.838573	0.414174	0.201433
184.4	2.19006	1.83684	1.31029	0.838892	0.414246	0.201085
184.6	2.19009	1.83736	1.31013	0.839049	0.41383	0.201052
184.8	2.19121	1.83786	1.3108	0.840012	0.413903	0.201686
185	2.19206	1.83849	1.31113	0.840486	0.414025	0.201805
185.2	2.19237	1.83896	1.3118	0.84114	0.41392	0.202009
185.4	2.19231	1.83962	1.31258	0.84185	0.414197	0.202277
185.6	2.1931	1.8406	1.31358	0.842808	0.414665	0.202436
185.8	2.19413	1.84183	1.31455	0.843564	0.415602	0.202836
186	2.19451	1.84263	1.31535	0.844312	0.415584	0.202431
186.2	2.1948	1.84297	1.31589	0.845315	0.415396	0.202569
186.4	2.19554	1.84326	1.31628	0.846077	0.415655	0.20288
186.6	2.19547	1.84345	1.3167	0.846261	0.415471	0.202295
186.8	2.19578	1.84385	1.31727	0.846891	0.415889	0.202316
187	2.19633	1.84459	1.31782	0.847694	0.416669	0.203019
187.2	2.19637	1.84493	1.31815	0.848373	0.416747	0.202945
187.4	2.19664	1.84545	1.3191	0.849307	0.417644	0.202978
187.6	2.19661	1.84573	1.31948	0.849614	0.417798	0.202555
187.8	2.19657	1.84594	1.32018	0.850512	0.41856	0.203195
188	2.19708	1.84621	1.32056	0.851498	0.419279	0.203415
188.2	2.19683	1.84622	1.32113	0.851853	0.419262	0.203097
188.4	2.19715	1.84664	1.32142	0.852472	0.419267	0.203228
188.6	2.19749	1.847	1.32188	0.85326	0.419231	0.20365
188.8	2.19846	1.84732	1.3234	0.854168	0.419825	0.204215
189	2.19897	1.84801	1.32433	0.855048	0.420162	0.20419
189.2	2.19928	1.84894	1.32571	0.856095	0.420449	0.204703
189.4	2.19973	1.84987	1.32708	0.85675	0.421015	0.205314
189.6	2.20045	1.85051	1.32817	0.857404	0.421699	0.205605
189.8	2.20088	1.85124	1.32896	0.858543	0.422308	0.206118
190	2.20092	1.85184	1.32993	0.859329	0.422451	0.206523
190.2	2.20062	1.85171	1.33006	0.859481	0.422332	0.2062
190.4	2.20079	1.85195	1.3303	0.859911	0.422805	0.20604
190.6	2.20128	1.85245	1.33099	0.860715	0.423231	0.206111
190.8	2.20158	1.85268	1.33135	0.861151	0.423752	0.206365
191	2.20183	1.85302	1.33146	0.861424	0.42402	0.206307
191.2	2.20205	1.85379	1.33203	0.861944	0.424666	0.206162
191.4	2.20261	1.85481	1.33268	0.862524	0.425732	0.206584
191.6	2.20295	1.8551	1.33279	0.862914	0.425746	0.206506
191.8	2.20348	1.85553	1.3333	0.863719	0.426488	0.207124
192	2.20426	1.85563	1.33353	0.864456	0.426746	0.20655
192.2	2.20475	1.85602	1.33384	0.865011	0.427352	0.206933
192.4	2.20536	1.85685	1.33461	0.86564	0.427877	0.207321
192.6	2.20607	1.85738	1.33567	0.866635	0.428766	0.207919
192.8	2.20678	1.85801	1.33681	0.867199	0.429237	0.208611
193	2.20675	1.85825	1.33716	0.867894	0.429406	0.209016
193.2	2.20732	1.85902	1.33815	0.868393	0.429737	0.209855
193.4	2.20727	1.85908	1.33885	0.868705	0.430069	0.209881
193.6	2.20718	1.85907	1.3394	0.869342	0.43059	0.210107
193.8	2.2069	1.85886	1.33983	0.869885	0.430821	0.209925
194	2.20661	1.85882	1.34048	0.869751	0.430599	0.209409
194.2	2.20688	1.85893	1.34107	0.870425	0.430554	0.209309
194.4	2.20736	1.8595	1.34156	0.871461	0.430678	0.209661
194.6	2.20778	1.85969	1.34182	0.872144	0.43074	0.210094
194.8	2.20754	1.85971	1.34208	0.872168	0.43088	0.210033
195	2.20806	1.86005	1.34218	0.87257	0.431151	0.210064
195.2	2.20888	1.86113	1.34295	0.873503	0.431895	0.210447
195.4	2.20934	1.86112	1.34298	0.874005	0.43191	0.21024
195.6	2.21038	1.86164	1.34337	0.874924	0.431962	0.21043
195.8	2.21081	1.86224	1.34345	0.87553	0.432408	0.210401
196	2.21158	1.86334	1.34353	0.876425	0.433001	0.210358
196.2	2.212	1.86441	1.34419	0.877207	0.433881	0.211134
196.4	2.2123	1.86439	1.3443	0.877411	0.433705	0.210873
196.6	2.21246	1.86425	1.34472	0.8776	0.433509	0.211386
196.8	2.21268	1.86462	1.34501	0.878217	0.433466	0.211911
197	2.21284	1.86499	1.34534	0.878844	0.433458	0.211969
197.2	2.21351	1.86587	1.34633	0.879401	0.434014	0.212082
197.4	2.21365	1.86593	1.34703	0.880036	0.43419	0.211743
197.6	2.21347	1.86622	1.34761	0.880643	0.434393	0.21213
197.8	2.21375	1.86676	1.34854	0.881254	0.434608	0.212262
198	2.21431	1.86799	1.34995	0.882148	0.435004	0.212798
198.2	2.21522	1.86909	1.35116	0.883293	0.435847	0.214149
198.4	2.21543	1.8696	1.35197	0.884209	0.436691	0.214581
198.6	2.21575	1.86958	1.3529	0.884791	0.437558	0.214532
198.8	2.21629	1.87024	1.35419	0.885542	0.438691	0.214694
199	2.21683	1.87094	1.35511	0.886468	0.439195	0.214904
199.2	2.21722	1.8717	1.35586	0.887669	0.44022	0.215308
199.4	2.21718	1.87192	1.35585	0.887962	0.440465	0.215049
199.6	2.21757	1.87263	1.35627	0.888831	0.441057	0.214999
199.8	2.21742	1.87313	1.35654	0.88941	0.441178	0.214248
200	2.21771	1.87349	1.35691	0.889948	0.442088	0.213813
200.2	2.21797	1.87356	1.35764	0.890506	0.442401	0.214049
200.4	2.21786	1.87295	1.35764	0.890797	0.442589	0.213535
200.6	2.2184	1.87367	1.35849	0.891618	0.443114	0.213872
200.8	2.21912	1.87469	1.35923	0.89304	0.443827	0.213731
201	2.21956	1.87519	1.36003	0.893524	0.443963	0.213334
201.2	2.2204	1.87543	1.36131	0.894514	0.444654	0.214011
201.4	2.22137	1.87594	1.36256	0.895848	0.445282	0.214745
201.6	2.22166	1.87644	1.36366	0.896835	0.445404	0.215129
201.8	2.2225	1.87734	1.36491	0.897514	0.445716	0.215644
202	2.22336	1.87841	1.3658	0.898407	0.445932	0.216244
202.2	2.22406	1.87912	1.36703	0.899038	0.446329	0.217151
202.4	2.22456	1.87925	1.36816	0.900001	0.446835	0.217506
202.6	2.22508	1.87971	1.36889	0.900584	0.446682	0.217718
202.8	2.22583	1.88066	1.36989	0.901364	0.446964	0.218826
203	2.22579	1.88089	1.36968	0.901837	0.446659	0.219091
203.2	2.22655	1.88119	1.36971	0.902374	0.447528	0.21967
203.4	2.22675	1.88136	1.36928	0.902626	0.447572	0.219634
203.6	2.22725	1.8817	1.36942	0.903445	0.448287	0.220071
203.8	2.22765	1.88193	1.3697	0.903964	0.448277	0.219968
204	2.22779	1.88245	1.37054	0.904381	0.449472	0.220003
204.2	2.22742	1.88251	1.37062	0.904518	0.449721	0.219835
204.4	2.22796	1.88273	1.37112	0.905398	0.450767	0.219891
204.6	2.22856	1.8836	1.3714	0.905953	0.451286	0.2202
204.8	2.22919	1.8837	1.37184	0.906684	0.451698	0.220095
205	2.22956	1.88391	1.37233	0.90736	0.452684	0.220568
205.2	2.23016	1.8841	1.3733	0.908297	0.453685	0.221435
205.4	2.23042	1.88498	1.37382	0.90919	0.454265	0.221721
205.6	2.23056	1.88533	1.37431	0.90986	0.454214	0.221805
205.8	2.23108	1.88631	1.37549	0.910479	0.454516	0.222534
206	2.23129	1.88677	1.37595	0.911043	0.454406	0.222902
206.2	2.23141	1.88681	1.37702	0.911595	0.454596	0.223553
206.4	2.2316	1.88726	1.37792	0.912452	0.45453	0.224154
206.6	2.23174	1.88811	1.37901	0.912728	0.454626	0.224374
206.8	2.23205	1.8887	1.37988	0.913071	0.455045	0.224798
207	2.23209	1.8888	1.37977	0.91369	0.455387	0.224662
207.2	2.23221	1.88937	1.38005	0.914126	0.456195	0.225039
207.4	2.23215	1.88994	1.38011	0.914563	0.45654	0.225026
207.6	2.23251	1.89014	1.381	0.915056	0.457497	0.225294
207.8	2.23268	1.8901	1.38134	0.915198	0.457106	0.224495
208	2.23212	1.8907	1.3819	0.915533	0.457384	0.224142
208.2	2.23212	1.89099	1.38164	0.916002	0.457393	0.224173
208.4	2.23269	1.89159	1.38243	0.91669	0.457696	0.224429
208.6	2.23311	1.89225	1.38261	0.917168	0.458108	0.224208
208.8	2.23375	1.89254	1.38311	0.917636	0.458687	0.224139
209	2.23402	1.89321	1.38344	0.918769	0.459478	0.224715
209.2	2.23398	1.8934	1.3839	0.919692	0.459206	0.224909
209.4	2.23428	1.89396	1.38423	0.920658	0.45935	0.225699
209.6	2.23503	1.89383	1.38516	0.921612	0.459676	0.226321
209.8	2.23556	1.8937	1.38575	0.922672	0.459816	0.226698
210	2.23567	1.89372	1.38585	0.923136	0.459886	0.227006
210.2	2.23636	1.89405	1.38678	0.923791	0.460571	0.227364
210.4	2.23674	1.89455	1.38786	0.924453	0.461021	0.22754
210.6	2.23672	1.8944	1.38878	0.924974	0.461864	0.227617
210.8	2.23746	1.89462	1.38917	0.92584	0.462343	0.228257
211	2.23788	1.89501	1.38935	0.92627	0.46274	0.228377
211.2	2.23809	1.89526	1.39037	0.926469	0.463613	0.228617
211.4	2.23902	1.89566	1.39154	0.927466	0.464805	0.228521
211.6	2.24044	1.89619	1.39262	0.928174	0.465444	0.228726
211.8	2.24067	1.89696	1.39291	0.928782	0.465436	0.228344
212	2.24048	1.89806	1.39312	0.929387	0.465793	0.228504
212.2	2.2411	1.89911	1.39403	0.929747	0.466238	0.228253
212.4	2.24134	1.9	1.39478	0.929977	0.466543	0.227933
212.6	2.24189	1.90096	1.39503	0.93067	0.467157	0.228028
212.8	2.24166	1.90139	1.39534	0.931138	0.467382	0.228183
213	2.24174	1.90219	1.39577	0.932446	0.467533	0.228508
213.2	2.24184	1.90261	1.39615	0.933209	0.467512	0.228542
213.4	2.2423	1.90319	1.39621	0.933634	0.467926	0.228833
213.6	2.24278	1.90323	1.39628	0.93415	0.467969	0.228839
213.8	2.24232	1.90335	1.39631	0.9347	0.467717	0.228804
214	2.24208	1.90342	1.39717	0.935178	0.467909	0.228823
214.2	2.24248	1.90375	1.39802	0.93593	0.46827	0.229201
214.4	2.24279	1.904	1.39896	0.937176	0.468532	0.229881
214.6	2.24282	1.90422	1.39925	0.937863	0.468614	0.230323
214.8	2.24344	1.90489	1.39994	0.938743	0.468811	0.231332
215	2.24379	1.90543	1.40106	0.939518	0.46959	0.231951
215.2	2.24432	1.90554	1.40214	0.940162	0.470445	0.232418
215.4	2.24525	1.90608	1.40325	0.941331	0.471557	0.232511
215.6	2.24594	1.90688	1.40392	0.942155	0.471693	0.233033
215.8	2.24605	1.90755	1.40437	0.943166	0.472469	0.233372
216	2.24631	1.90768	1.40466	0.943508	0.47265	0.23353
216.2	2.24687	1.90826	1.40547	0.943937	0.4731	0.233381
216.4	2.24684	1.90871	1.40588	0.944625	0.474051	0.233839
216.6	2.24663	1.90895	1.40617	0.945185	0.474432	0.233685
216.8	2.24667	1.90932	1.40695	0.945899	0.474541	0.23342
217	2.2472	1.91007	1.40704	0.946487	0.474797	0.233176
217.2	2.24746	1.91015	1.40708	0.946249	0.47497	0.233037
217.4	2.24785	1.91011	1.40697	0.946218	0.474819	0.232275
217.6	2.248	1.90975	1.4071	0.946567	0.474444	0.232359
217.8	2.24806	1.90944	1.40759	0.947514	0.474958	0.232306
218	2.24883	1.90997	1.40848	0.948502	0.475517	0.232412
218.2	2.24956	1.91068	1.40863	0.949089	0.475737	0.232951
218.4	2.2498	1.91118	1.40893	0.949776	0.47616	0.233328
218.6	2.24995	1.91169	1.40919	0.950489	0.476405	0.23373
218.8	2.25013	1.91196	1.41045	0.951496	0.47711	0.234494
219	2.25011	1.91247	1.41104	0.951819	0.477881	0.234556
219.2	2.25017	1.91272	1.41135	0.952109	0.478184	0.234611
219.4	2.25043	1.91296	1.41194	0.95312	0.478765	0.234714
219.6	2.25066	1.9134	1.41244	0.953864	0.479258	0.23524
219.8	2.25094	1.91399	1.41302	0.954422	0.479948	0.235624
220	2.25034	1.91378	1.41323	0.954212	0.479924	0.235502
220.2	2.25046	1.91443	1.41368	0.954614	0.480376	0.235619
220.4	2.25044	1.91508	1.41425	0.955469	0.48102	0.235885
220.6	2.25015	1.91517	1.41433	0.955925	0.48109	0.235451
220.8	2.25069	1.91611	1.41508	0.956638	0.481447	0.23617
221	2.25133	1.91652	1.41495	0.95688	0.481809	0.236292
221.2	2.25208	1.91698	1.41591	0.957483	0.482303	0.237148
221.4	2.25253	1.91718	1.4161	0.958539	0.482054	0.237045
221.6	2.25272	1.91774	1.41666	0.959489	0.482509	0.237539
221.8	2.2532	1.91865	1.4173	0.96013	0.483343	0.237825
222	2.25334	1.91961	1.41759	0.960543	0.483481	0.238128
222.2	2.25368	1.91998	1.41781	0.961103	0.483778	0.238427
222.4	2.25369	1.92024	1.41864	0.961973	0.484456	0.238673
222.6	2.25364	1.92057	1.41966	0.962952	0.484943	0.238687
222.8	2.25312	1.92061	1.41985	0.963295	0.485015	0.238389
223	2.25265	1.92035	1.41982	0.963396	0.48518	0.23798
223.2	2.25246	1.92053	1.42006	0.963825	0.485225	0.237905
223.4	2.25267	1.92048	1.42053	0.964339	0.485524	0.23765
223.6	2.25226	1.92025	1.42069	0.964713	0.4857	0.237306
223.8	2.25193	1.92031	1.42067	0.965514	0.48559	0.237041
224	2.25186	1.91965	1.42054	0.965377	0.485513	0.236735
224.2	2.25247	1.92037	1.42088	0.965879	0.486102	0.237073
224.4	2.25235	1.9205	1.42074	0.966346	0.486285	0.236996
224.6	2.25278	1.92083	1.42106	0.96648	0.486709	0.237422
224.8	2.25423	1.9223	1.42223	0.967285	0.486949	0.238268
225	2.25496	1.92258	1.42244	0.967917	0.486819	0.238396
225.2	2.25578	1.92307	1.42362	0.969129	0.487362	0.239403
225.4	2.25637	1.92396	1.42401	0.969933	0.48779	0.239806
225.6	2.25696	1.92504	1.42483	0.970754	0.488972	0.240574
225.8	2.25793	1.92586	1.42543	0.971255	0.490081	0.241578
226	2.25869	1.92609	1.42595	0.972311	0.490537	0.242246
226.2	2.25998	1.92697	1.42739	0.973635	0.491909	0.242841
226.4	2.26041	1.92797	1.42845	0.974932	0.492941	0.243709
226.6	2.26072	1.92859	1.42926	0.975508	0.493475	0.243602
226.8	2.26068	1.92846	1.42947	0.97589	0.493492	0.24295
227	2.26057	1.92879	1.43065	0.976624	0.494001	0.243001
227.2	2.26033	1.92897	1.43083	0.977056	0.494159	0.242742
227.4	2.26057	1.92871	1.43103	0.977767	0.494508	0.242434
227.6	2.26002	1.92814	1.4307	0.978569	0.494356	0.242209
227.8	2.26024	1.92794	1.43102	0.979321	0.494594	0.242282
228	2.26008	1.92765	1.43119	0.97863	0.49451	0.242008
228.2	2.25997	1.92844	1.43153	0.978576	0.49462	0.241992
228.4	2.26018	1.92832	1.43166	0.979256	0.494357	0.241836
228.6	2.26054	1.92891	1.43212	0.979441	0.494319	0.241817
228.8	2.26083	1.92914	1.43272	0.979979	0.493959	0.241735
229	2.26104	1.92902	1.43296	0.980498	0.494377	0.24196
229.2	2.26169	1.92945	1.4335	0.981443	0.495223	0.242111
229.4	2.26209	1.93028	1.43424	0.982363	0.495987	0.242919
229.6	2.26193	1.93064	1.43446	0.982924	0.49628	0.242836
229.8	2.26238	1.93071	1.43462	0.982946	0.49626	0.242742
230	2.26263	1.93116	1.43504	0.983794	0.496491	0.243317
230.2	2.26327	1.93205	1.43581	0.984546	0.497747	0.243589
230.4	2.26309	1.93276	1.43575	0.984775	0.498128	0.243417
230.6	2.26305	1.93227	1.43617	0.984787	0.498357	0.242518
230.8	2.26313	1.93224	1.43681	0.985698	0.498561	0.242632
231	2.2633	1.93289	1.43758	0.986815	0.499079	0.243882
231.2	2.26357	1.93269	1.4382	0.987448	0.499229	0.244433
231.4	2.26436	1.93333	1.43928	0.98884	0.499801	0.245528
231.6	2.26449	1.9336	1.43971	0.989777	0.500183	0.246634
231.8	2.26514	1.93404	1.44038	0.990636	0.50078	0.247333
232	2.26541	1.93459	1.44103	0.991222	0.501318	0.247795
232.2	2.26578	1.93559	1.44226	0.992138	0.502086	0.248694
232.4	2.2664	1.9357	1.44269	0.993283	0.50283	0.249221
232.6	2.26643	1.93631	1.44315	0.993707	0.503272	0.249168
232.8	2.26678	1.93679	1.44423	0.994247	0.504199	0.249398
233	2.26723	1.93738	1.44466	0.994461	0.505106	0.249235
233.2	2.26714	1.93783	1.4455	0.994994	0.505772	0.249201
233.4	2.26715	1.93852	1.44601	0.995452	0.506159	0.249551
233.6	2.2665	1.93862	1.44524	0.995011	0.506097	0.248771
233.8	2.2665	1.9385	1.44511	0.994892	0.506011	0.248573
234	2.26676	1.93941	1.44575	0.995893	0.506703	0.24892
234.2	2.26633	1.93942	1.44562	0.995952	0.506984	0.247994
234.4	2.26599	1.93972	1.44575	0.995937	0.506854	0.247557
234.6	2.26587	1.93963	1.44624	0.996137	0.506641	0.247459
234.8	2.26625	1.93998	1.44704	0.996865	0.507039	0.247937
235	2.26647	1.94024	1.44771	0.997124	0.506837	0.248265
235.2	2.26702	1.94052	1.44839	0.997218	0.50683	0.248539
235.4	2.26751	1.94078	1.44847	0.997978	0.506919	0.248938
235.6	2.26838	1.94109	1.44893	0.999126	0.507604	0.249564
235.8	2.26945	1.94165	1.44961	1.00035	0.50814	0.250429
236	2.26985	1.94205	1.45043	1.00127	0.508652	0.251069
236.2	2.27033	1.94259	1.45134	1.00189	0.509157	0.251765
236.4	2.27096	1.94265	1.45138	1.00242	0.509661	0.251574
236.6	2.27114	1.94329	1.45177	1.00308	0.509943	0.251495
236.8	2.2712	1.94358	1.45225	1.00376	0.510842	0.251439
237	2.27152	1.94363	1.45258	1.00421	0.511174	0.251047
237.2	2.27181	1.94407	1.45295	1.00557	0.512211	0.251083
237.4	2.27199	1.9443	1.45267	1.00605	0.512425	0.250954
237.6	2.27198	1.94396	1.45296	1.0065	0.512472	0.25081
237.8	2.27256	1.94471	1.45399	1.00784	0.513262	0.251565
238	2.27288	1.94539	1.4545	1.00873	0.513757	0.251808
238.2	2.27225	1.94522	1.45443	1.00871	0.513947	0.251605
238.4	2.2725	1.94598	1.45497	1.00892	0.514264	0.251979
238.6	2.27272	1.94657	1.45576	1.00961	0.514634	0.252368
238.8	2.2726	1.94668	1.45601	1.00987	0.514865	0.252271
239	2.27271	1.94716	1.45623	1.01004	0.514994	0.252475
239.2	2.27313	1.94767	1.45654	1.01053	0.515776	0.253142
239.4	2.27299	1.94825	1.45734	1.01121	0.516319	0.253731
239.6	2.27349	1.94911	1.45833	1.01211	0.5172	0.254588
239.8	2.2735	1.94968	1.45885	1.0124	0.517854	0.255299
240	2.27338	1.94988	1.45927	1.01309	0.518104	0.25526
240.2	2.2732	1.95052	1.46027	1.01349	0.517984	0.255435
240.4	2.27284	1.95108	1.46059	1.01382	0.518144	0.255108
240.6	2.27311	1.95173	1.46087	1.01496	0.518381	0.255192
240.8	2.27336	1.95173	1.46123	1.01604	0.518855	0.254715
241	2.27338	1.95171	1.46148	1.01664	0.518716	0.254156
241.2	2.27365	1.95138	1.46149	1.01732	0.518799	0.254126
241.4	2.274	1.95161	1.46193	1.01756	0.518667	0.254286
241.6	2.27489	1.95206	1.46331	1.01866	0.519217	0.255345
241.8	2.27538	1.95263	1.4637	1.01959	0.519861	0.256016
242	2.27555	1.95297	1.46362	1.01981	0.520066	0.256046
242.2	2.27592	1.95338	1.46347	1.02028	0.520308	0.256076
242.4	2.27599	1.95405	1.46377	1.02073	0.520214	0.256337
242.6	2.27637	1.95465	1.46423	1.02129	0.520438	0.256596
242.8	2.27623	1.95446	1.46408	1.02134	0.520515	0.256621
243	2.27687	1.95491	1.46436	1.02167	0.521616	0.257176
243.2	2.2766	1.95517	1.46417	1.02154	0.522073	0.25696
243.4	2.27641	1.95509	1.46442	1.02147	0.522396	0.256821
243.6	2.27686	1.95484	1.4648	1.02206	0.522802	0.257009
243.8	2.27666	1.95444	1.46482	1.02283	0.523025	0.256823
244	2.27678	1.9544	1.46537	1.02356	0.52294	0.256914
244.2	2.27705	1.95524	1.4665	1.02452	0.523299	0.257111
244.4	2.27724	1.95541	1.46666	1.02476	0.523712	0.256912
244.6	2.27791	1.95536	1.4671	1.02559	0.523673	0.256709
244.8	2.27785	1.95525	1.4679	1.02641	0.523738	0.256639
245	2.27811	1.9555	1.46863	1.02731	0.524065	0.256869
245.2	2.27807	1.95564	1.46884	1.02787	0.524414	0.256969
245.4	2.27876	1.95707	1.46975	1.02943	0.525368	0.257948
245.6	2.27899	1.95785	1.4706	1.03014	0.526302	0.258974
245.8	2.27879	1.95824	1.47061	1.03074	0.52666	0.259397
246	2.27929	1.95922	1.47091	1.03128	0.527513	0.259993
246.2	2.28001	1.95991	1.47164	1.03218	0.528239	0.260662
246.4	2.27989	1.96042	1.47238	1.03224	0.528379	0.261154
246.6	2.28048	1.96108	1.47272	1.03295	0.529087	0.261904
246.8	2.28074	1.96145	1.47336	1.03346	0.529768	0.262444
247	2.28079	1.96181	1.4735	1.03331	0.530521	0.262702
247.2	2.2805	1.96166	1.47341	1.03359	0.530961	0.26287
247.4	2.28091	1.96138	1.47404	1.03377	0.53162	0.263356
247.6	2.2813	1.96167	1.47443	1.03435	0.531898	0.263797
247.8	2.28164	1.96182	1.47445	1.03491	0.532608	0.264147
248	2.28217	1.96198	1.47494	1.03533	0.533113	0.26449
248.2	2.28245	1.96245	1.47544	1.03568	0.53366	0.264141
248.4	2.28241	1.96229	1.47553	1.03526	0.533006	0.263431
248.6	2.28213	1.9621	1.47578	1.03583	0.532522	0.263302
248.8	2.28171	1.9621	1.47603	1.0364	0.532349	0.263216
249	2.28193	1.96246	1.47592	1.03727	0.53288	0.263134
249.2	2.28139	1.96268	1.47541	1.03743	0.532756	0.262741
249.4	2.28148	1.96299	1.4755	1.03811	0.532529	0.262834
249.6	2.28101	1.96317	1.47559	1.03814	0.532425	0.262936
249.8	2.28121	1.96343	1.47587	1.03895	0.532628	0.263378
250	2.28177	1.96427	1.47671	1.03969	0.533255	0.263517
250.2	2.28179	1.96434	1.47766	1.04011	0.533657	0.263947
250.4	2.28155	1.96475	1.47792	1.04034	0.533727	0.263696
250.6	2.28177	1.96534	1.47864	1.04171	0.534558	0.264416
250.8	2.28201	1.96571	1.47976	1.04226	0.535146	0.264517
251	2.28177	1.96567	1.47981	1.04256	0.535595	0.26456
251.2	2.28164	1.96615	1.48034	1.04347	0.536098	0.264774
251.4	2.28224	1.96679	1.48105	1.04405	0.536723	0.264868
251.6	2.28274	1.96747	1.48143	1.04505	0.537159	0.265188
251.8	2.28284	1.96786	1.48189	1.0458	0.53804	0.265751
252	2.28317	1.96805	1.48233	1.04645	0.538316	0.265846
252.2	2.28379	1.96857	1.4832	1.04724	0.539242	0.266336
252.4	2.28368	1.96857	1.48334	1.04763	0.538978	0.266284
252.6	2.28345	1.96852	1.48372	1.04832	0.539163	0.266935
252.8	2.28369	1.96837	1.48357	1.0484	0.539751	0.266815
253	2.28391	1.96851	1.48358	1.04925	0.540364	0.266789
253.2	2.28355	1.96849	1.48348	1.049	0.540223	0.266583
253.4	2.28344	1.96833	1.48413	1.04925	0.540372	0.266996
253.6	2.28324	1.96877	1.48443	1.04942	0.540989	0.267383
253.8	2.28299	1.96895	1.48485	1.04978	0.541449	0.267483
254	2.2832	1.96945	1.48561	1.05024	0.541939	0.267765
254.2	2.28298	1.96933	1.48595	1.05025	0.54218	0.268093
254.4	2.28322	1.96984	1.4864	1.05106	0.542473	0.268283
254.6	2.28346	1.97011	1.48724	1.05185	0.542682	0.268983
254.8	2.28389	1.97033	1.488	1.05227	0.542679	0.269055
255	2.28409	1.97077	1.48785	1.05263	0.54265	0.268905
255.2	2.28416	1.97141	1.48857	1.05368	0.542801	0.269262
255.4	2.28492	1.97194	1.48881	1.05458	0.542924	0.269236
255.6	2.28514	1.97251	1.48948	1.05535	0.543382	0.269562
255.8	2.28544	1.97297	1.49017	1.0557	0.544115	0.270161
256	2.28634	1.97375	1.49113	1.05664	0.544874	0.27065
256.2	2.2866	1.97422	1.4917	1.05768	0.545138	0.271521
256.4	2.28683	1.97492	1.49212	1.05819	0.545287	0.271625
256.6	2.28722	1.97553	1.49278	1.05874	0.545656	0.271957
256.8	2.28746	1.97572	1.49307	1.05908	0.546257	0.271651
257	2.28719	1.97593	1.49319	1.05953	0.546714	0.271638
257.2	2.28733	1.97618	1.49386	1.05969	0.547712	0.272154
257.4	2.28761	1.97656	1.49442	1.06002	0.548343	0.272648
257.6	2.28737	1.97706	1.49442	1.06013	0.548483	0.272274
257.8	2.28732	1.97714	1.49447	1.06042	0.548745	0.272505
258	2.28798	1.97752	1.4947	1.06133	0.548837	0.272972
258.2	2.28778	1.97718	1.49431	1.06162	0.548641	0.272696
258.4	2.28784	1.97763	1.49433	1.0618	0.548492	0.272911
258.6	2.28772	1.97738	1.49451	1.06202	0.548445	0.272926
258.8	2.28803	1.97773	1.49483	1.06252	0.549022	0.272816
259	2.28774	1.97759	1.49463	1.0629	0.549075	0.272308
259.2	2.28724	1.97751	1.49454	1.06334	0.549006	0.27209
259.4	2.28723	1.97743	1.49446	1.06374	0.549075	0.27146
259.6	2.28727	1.97746	1.49498	1.06422	0.549695	0.271589
259.8	2.28753	1.97772	1.49548	1.06482	0.550172	0.27138
260	2.28772	1.97815	1.49577	1.06536	0.550431	0.271638
260.2	2.28751	1.97813	1.49597	1.06584	0.550348	0.271992
260.4	2.28769	1.97875	1.49628	1.06594	0.551193	0.271989
260.6	2.28757	1.97878	1.49676	1.06622	0.551674	0.272374
260.8	2.28813	1.97877	1.49753	1.06687	0.552404	0.273032
261	2.28836	1.97883	1.49773	1.06731	0.553345	0.273816
261.2	2.28914	1.97941	1.49901	1.0685	0.554158	0.275047
261.4	2.28973	1.98038	1.50004	1.06935	0.553911	0.275115
261.6	2.29028	1.98106	1.5011	1.07037	0.554185	0.275565
261.8	2.29091	1.98166	1.50154	1.0712	0.554534	0.276005
262	2.29109	1.9822	1.50171	1.07204	0.554397	0.275806
262.2	2.29112	1.98279	1.50227	1.0726	0.55496	0.275866
262.4	2.29141	1.98356	1.503	1.07339	0.55566	0.27677
262.6	2.29143	1.9841	1.50352	1.07401	0.556574	0.276536
262.8	2.29151	1.98484	1.50422	1.0744	0.556985	0.276424
263	2.29128	1.98472	1.50443	1.07474	0.557143	0.276193
263.2	2.29148	1.98475	1.50446	1.07484	0.557463	0.27608
263.4	2.29218	1.98571	1.505	1.0758	0.558637	0.276104
263.6	2.29257	1.98604	1.50549	1.07674	0.559461	0.27625
263.8	2.29242	1.98641	1.50552	1.07702	0.56013	0.276324
264	2.29216	1.9862	1.50535	1.07704	0.560752	0.27663
264.2	2.2925	1.98645	1.50595	1.07788	0.561649	0.276934
264.4	2.29287	1.98625	1.50609	1.07834	0.562267	0.277491
264.6	2.2934	1.98652	1.50687	1.07942	0.562941	0.278505
264.8	2.29429	1.98664	1.50747	1.08031	0.563732	0.279119
265	2.29409	1.98692	1.50775	1.08089	0.564167	0.279342
265.2	2.29477	1.98764	1.50879	1.08198	0.56429	0.279791
265.4	2.29514	1.98818	1.50928	1.08259	0.56438	0.279687
265.6	2.29581	1.98874	1.50995	1.08379	0.565089	0.280687
265.8	2.29568	1.98916	1.50993	1.08396	0.565069	0.280459
266	2.29467	1.98939	1.50963	1.08424	0.564981	0.280417
266.2	2.2945	1.98979	1.51038	1.08489	0.565804	0.280941
266.4	2.29446	1.9903	1.51047	1.08547	0.566406	0.281558
266.6	2.29382	1.99065	1.5106	1.08516	0.566251	0.281303
266.8	2.29394	1.99081	1.51136	1.08576	0.565983	0.28189
267	2.29389	1.99096	1.5116	1.08606	0.566055	0.282144
267.2	2.29376	1.99073	1.51153	1.08652	0.56578	0.282167
267.4	2.29336	1.99106	1.51143	1.08705	0.56602	0.282272
267.6	2.29241	1.99036	1.51129	1.0866	0.565745	0.281951
267.8	2.29184	1.99015	1.51129	1.08663	0.565877	0.281853
268	2.29219	1.98988	1.51117	1.08687	0.565835	0.281505
268.2	2.29285	1.99018	1.51175	1.08743	0.566247	0.28158
268.4	2.29256	1.9895	1.51164	1.08736	0.566273	0.281435
268.6	2.29252	1.98973	1.51184	1.08774	0.566338	0.281116
268.8	2.29237	1.98977	1.5117	1.08757	0.566408	0.280899
269	2.29243	1.98996	1.51171	1.0876	0.566197	0.280628
269.2	2.29283	1.99008	1.51227	1.08803	0.565848	0.280459
269.4	2.29344	1.99047	1.51277	1.0889	0.566638	0.28082
269.6	2.29406	1.99129	1.51385	1.08982	0.567221	0.281213
269.8	2.2936	1.99156	1.51401	1.08962	0.567737	0.281149
270	2.29347	1.9921	1.51451	1.0905	0.568593	0.281359
270.2	2.29421	1.99289	1.5154	1.09164	0.569855	0.282124
270.4	2.29449	1.99345	1.51654	1.09271	0.570573	0.282612
270.6	2.29441	1.99386	1.51751	1.0936	0.570715	0.283107
270.8	2.29498	1.99444	1.51826	1.09502	0.571262	0.284033
271	2.29474	1.99475	1.51849	1.09563	0.571354	0.28426
271.2	2.29423	1.99451	1.51872	1.09583	0.571072	0.284624
271.4	2.29405	1.99526	1.51957	1.09604	0.571559	0.285269
271.6	2.29419	1.99575	1.52061	1.09649	0.571984	0.286044
271.8	2.29502	1.99649	1.52148	1.0975	0.572608	0.286397
272	2.29533	1.99715	1.52169	1.09789	0.572868	0.287002
272.2	2.29543	1.99736	1.5224	1.09822	0.573333	0.286971
272.4	2.29534	1.99755	1.52231	1.09841	0.57367	0.287192
272.6	2.29518	1.99813	1.52229	1.09848	0.573674	0.287324
272.8	2.29538	1.9987	1.52242	1.09882	0.574064	0.287679
273	2.29591	1.99899	1.52267	1.09957	0.57433	0.287743
273.2	2.29615	1.99893	1.52308	1.10029	0.574593	0.287575
273.4	2.29676	1.99927	1.52321	1.10086	0.575608	0.287814
273.6	2.29696	1.99922	1.52282	1.10128	0.575949	0.287428
273.8	2.29672	1.99899	1.52229	1.10185	0.576421	0.287003
274	2.29712	1.99965	1.52267	1.10323	0.577235	0.286852
274.2	2.29773	1.99978	1.52297	1.10406	0.577916	0.287067
274.4	2.2977	1.99951	1.52306	1.10433	0.578398	0.286891
274.6	2.29799	1.99998	1.52328	1.10514	0.578951	0.287266
274.8	2.29818	2.00021	1.52325	1.10582	0.579338	0.287732
275	2.29826	2.00065	1.52369	1.10597	0.579221	0.28792
275.2	2.29834	2.00121	1.52475	1.10608	0.579825	0.288843
275.4	2.2991	2.00217	1.52588	1.10719	0.581257	0.289887
275.6	2.29968	2.0026	1.52647	1.10796	0.582368	0.29051
275.8	2.29983	2.00259	1.52658	1.10798	0.582924	0.29057
276	2.29964	2.00324	1.52697	1.10823	0.583162	0.291039
276.2	2.29981	2.00355	1.52709	1.10841	0.583245	0.291214
276.4	2.29995	2.00398	1.52738	1.10901	0.584002	0.291909
276.6	2.29977	2.00433	1.52768	1.10984	0.584434	0.292543
276.8	2.30023	2.00454	1.52822	1.11093	0.584779	0.292743
277	2.29995	2.00452	1.52833	1.1113	0.584396	0.292377
277.2	2.30023	2.00457	1.5287	1.11178	0.584385	0.292085
277.4	2.2997	2.00461	1.52844	1.11179	0.584484	0.29212
277.6	2.29974	2.00456	1.52845	1.11223	0.58429	0.291957
277.8	2.29948	2.00439	1.52892	1.11257	0.584051	0.291513
278	2.29918	2.00446	1.52975	1.11291	0.584543	0.291619
278.2	2.29935	2.00441	1.52978	1.11312	0.584694	0.291807
278.4	2.29943	2.0047	1.53014	1.11367	0.585489	0.292016
278.6	2.29968	2.0059	1.5311	1.11433	0.585982	0.292209
278.8	2.29981	2.00599	1.53152	1.1145	0.586249	0.292571
279	2.30037	2.00674	1.5323	1.11495	0.587151	0.292653
279.2	2.30059	2.00728	1.5331	1.11596	0.588245	0.293326
279.4	2.30069	2.00736	1.53314	1.11652	0.588931	0.293205
279.6	2.30085	2.00737	1.53332	1.11672	0.589034	0.293591
279.8	2.3009	2.00773	1.5337	1.11702	0.589155	0.293598
280	2.3016	2.00859	1.53444	1.1179	0.589819	0.293991
280.2	2.30182	2.00893	1.53453	1.11882	0.590231	0.294389
280.4	2.30203	2.00941	1.53494	1.11951	0.591205	0.294702
280.6	2.30209	2.00978	1.53537	1.12011	0.591522	0.294894
280.8	2.30202	2.00984	1.53576	1.12003	0.59144	0.294453
281	2.30162	2.01014	1.53587	1.11999	0.591023	0.294566
281.2	2.3022	2.01041	1.53658	1.12021	0.591158	0.294911
281.4	2.30153	2.00982	1.53668	1.12011	0.591189	0.295198
281.6	2.30172	2.0094	1.53704	1.12028	0.591014	0.295033
281.8	2.30133	2.00876	1.5367	1.12051	0.590405	0.294729
282	2.30141	2.00882	1.53695	1.12114	0.591108	0.295164
282.2	2.30183	2.0092	1.53726	1.12191	0.591578	0.295895
282.4	2.30187	2.00949	1.53724	1.12264	0.591876	0.296183
282.6	2.30208	2.00959	1.5374	1.12279	0.591903	0.296106
282.8	2.30255	2.00921	1.53768	1.12337	0.59268	0.296406
283	2.30262	2.00994	1.53808	1.12437	0.593445	0.296556
283.2	2.30257	2.01021	1.53828	1.1253	0.593715	0.29674
283.4	2.30253	2.01015	1.53821	1.12553	0.59405	0.296857
283.6	2.30297	2.01099	1.53835	1.12636	0.594652	0.29737
283.8	2.30288	2.01182	1.53876	1.12715	0.595687	0.297502
284	2.30318	2.0121	1.53916	1.12758	0.596312	0.29797
284.2	2.30259	2.01262	1.53925	1.12783	0.596506	0.29797
284.4	2.30253	2.01305	1.53984	1.12781	0.596853	0.297968
284.6	2.30226	2.01335	1.54061	1.12807	0.596877	0.298166
284.8	2.30202	2.01383	1.54107	1.12848	0.596665	0.298295
285	2.30174	2.01439	1.54172	1.12915	0.596599	0.299121
285.2	2.30146	2.0143	1.54205	1.12949	0.596481	0.298844
285.4	2.30097	2.01381	1.54197	1.13009	0.596729	0.298788
285.6	2.30106	2.01394	1.54244	1.13085	0.596828	0.298655
285.8	2.30134	2.01444	1.54301	1.13178	0.597244	0.299098
286	2.30144	2.01476	1.5434	1.13234	0.5982	0.29955
286.2	2.30106	2.01462	1.5435	1.13265	0.598342	0.299903
286.4	2.301	2.01454	1.54324	1.13284	0.598345	0.299448
286.6	2.3015	2.01432	1.54405	1.13329	0.599088	0.299309
286.8	2.30196	2.01451	1.54455	1.13401	0.599797	0.299437
287	2.30179	2.0144	1.54453	1.13424	0.599976	0.299584
287.2	2.30223	2.0146	1.54476	1.13491	0.600288	0.299735
287.4	2.30264	2.01432	1.54475	1.13517	0.600573	0.300282
287.6	2.30314	2.01542	1.54517	1.13545	0.601373	0.300731
287.8	2.30334	2.01519	1.54559	1.13545	0.601426	0.30103
288	2.30359	2.0153	1.54562	1.13507	0.601337	0.300781
288.2	2.30369	2.01586	1.5459	1.13523	0.601221	0.30109
288.4	2.30422	2.01634	1.54675	1.13575	0.601319	0.301658
288.6	2.30388	2.01726	1.54723	1.1364	0.601854	0.302065
288.8	2.30381	2.01751	1.54749	1.13718	0.601712	0.301903
289	2.30387	2.0178	1.54783	1.13801	0.602278	0.302344
289.2	2.30455	2.01809	1.54824	1.13883	0.60311	0.302143
289.4	2.30504	2.01818	1.54895	1.13983	0.603996	0.302297
289.6	2.30517	2.01894	1.54996	1.14066	0.604938	0.302609
289.8	2.30524	2.01986	1.55022	1.1409	0.605828	0.302995
290	2.30465	2.01955	1.5497	1.14084	0.606068	0.302834
290.2	2.30445	2.01962	1.54999	1.14132	0.606684	0.302931
290.4	2.30406	2.01966	1.5501	1.14187	0.607253	0.302767
290.6	2.30384	2.01961	1.55038	1.14223	0.607931	0.302902
290.8	2.3041	2.01989	1.55087	1.14299	0.608779	0.30362
291	2.30418	2.02003	1.55111	1.1434	0.609773	0.304105
291.2	2.30419	2.02061	1.55169	1.14437	0.6105	0.304783
291.4	2.30427	2.02085	1.55189	1.14456	0.610838	0.304921
291.6	2.30395	2.02157	1.55182	1.14448	0.610989	0.304893
291.8	2.30378	2.02124	1.55138	1.14476	0.610515	0.305104
292	2.30395	2.02175	1.55179	1.14524	0.611244	0.30548
292.2	2.30381	2.02194	1.55226	1.1459	0.611222	0.305883
292.4	2.30369	2.02202	1.55269	1.14664	0.611816	0.305873
292.6	2.30385	2.02274	1.5532	1.14722	0.611897	0.305528
292.8	2.30457	2.02274	1.55386	1.14811	0.611769	0.305899
293	2.30525	2.02318	1.55448	1.14872	0.612126	0.306054
293.2	2.30561	2.02322	1.55465	1.14912	0.612308	0.305735
293.4	2.30528	2.02302	1.55452	1.14929	0.611783	0.305699
293.6	2.30534	2.02357	1.55548	1.14968	0.611961	0.305855
293.8	2.3051	2.02371	1.55561	1.14967	0.611704	0.305954
294	2.30507	2.02368	1.55572	1.1499	0.611855	0.3063
294.2	2.30481	2.02424	1.55619	1.15039	0.612263	0.306851
294.4	2.30445	2.02438	1.55648	1.15089	0.612675	0.307222
294.6	2.30469	2.02454	1.55689	1.15102	0.613283	0.307375
294.8	2.30475	2.02503	1.55751	1.15191	0.613842	0.307913
295	2.30429	2.02522	1.5577	1.15178	0.614168	0.308129
295.2	2.30379	2.02538	1.55765	1.15211	0.614139	0.30838
295.4	2.30388	2.02568	1.55771	1.15199	0.614236	0.307866
295.6	2.30364	2.02592	1.55768	1.15226	0.614684	0.307777
295.8	2.30417	2.02601	1.558	1.15314	0.615556	0.308364
296	2.30466	2.02654	1.55894	1.15363	0.616554	0.308161
296.2	2.30471	2.02665	1.55952	1.15418	0.616774	0.308391
296.4	2.30498	2.02684	1.55985	1.15435	0.617539	0.308518
296.6	2.3059	2.02787	1.56057	1.15488	0.617924	0.308819
296.8	2.30648	2.02796	1.56114	1.15538	0.618578	0.309452
297	2.30685	2.02808	1.56145	1.15583	0.618987	0.309044
297.2	2.30713	2.02828	1.56204	1.15671	0.619714	0.309358
297.4	2.30771	2.02857	1.56277	1.15783	0.620175	0.310272
297.6	2.30804	2.02881	1.56331	1.15841	0.620747	0.310391
297.8	2.30807	2.02887	1.56285	1.15897	0.621047	0.310782
298	2.3081	2.02901	1.56273	1.15926	0.621361	0.31096
298.2	2.30839	2.02939	1.56316	1.1601	0.621913	0.31141
298.4	2.30842	2.02936	1.56335	1.16093	0.622312	0.311141
298.6	2.30833	2.02882	1.56317	1.16133	0.622211	0.311007
298.8	2.30814	2.02889	1.56317	1.16191	0.622128	0.311275
299	2.30784	2.02891	1.56319	1.16221	0.622094	0.311806
299.2	2.30792	2.02926	1.56318	1.16264	0.622505	0.311549
299.4	2.30787	2.02951	1.56321	1.16269	0.622776	0.311592
299.6	2.30781	2.03019	1.56346	1.16348	0.622814	0.312104
299.8	2.30782	2.03027	1.56361	1.16398	0.623118	0.312726
300	2.30787	2.03053	1.56398	1.16407	0.623528	0.313122
300.2	2.30794	2.03098	1.56416	1.16462	0.623776	0.313356
300.4	2.30794	2.03166	1.56475	1.16467	0.624602	0.313798
300.6	2.30835	2.03239	1.56513	1.16516	0.624807	0.314385
300.8	2.30796	2.03229	1.56567	1.16535	0.625124	0.314426
301	2.30753	2.03253	1.56571	1.16568	0.625611	0.314177
301.2	2.30783	2.03314	1.56648	1.16668	0.626637	0.314898
301.4	2.30789	2.03323	1.56637	1.16727	0.627154	0.315068
301.6	2.308	2.03346	1.56677	1.16752	0.627432	0.315234
301.8	2.30839	2.03381	1.5671	1.16821	0.627738	0.315483
302	2.30876	2.03374	1.56794	1.16868	0.627816	0.315547
302.2	2.30904	2.03362	1.56846	1.16947	0.627972	0.315745
302.4	2.30875	2.03328	1.56883	1.16977	0.627844	0.315324
302.6	2.30842	2.03257	1.56919	1.16983	0.627443	0.315765
302.8	2.30841	2.03279	1.56978	1.17044	0.627449	0.316272
303	2.30799	2.03269	1.56981	1.17024	0.627194	0.316131
303.2	2.30798	2.03298	1.57021	1.17039	0.627644	0.316126
303.4	2.30738	2.03249	1.56968	1.17007	0.627153	0.316199
303.6	2.30703	2.03268	1.56986	1.17107	0.62697	0.316453
303.8	2.30667	2.03226	1.5697	1.17104	0.627389	0.316295
304	2.30674	2.03255	1.56962	1.17127	0.627816	0.316229
304.2	2.30688	2.03319	1.57	1.17155	0.627982	0.315732
304.4	2.30701	2.03379	1.57068	1.17196	0.628763	0.31593
304.6	2.30674	2.03406	1.57049	1.17248	0.628805	0.31561
304.8	2.30645	2.0345	1.57064	1.17265	0.629303	0.315285
305	2.30641	2.03481	1.57073	1.17302	0.630107	0.315247
305.2	2.30708	2.03527	1.57151	1.17375	0.631013	0.315995
305.4	2.30732	2.03552	1.57161	1.17421	0.631416	0.316236
305.6	2.30774	2.03595	1.57228	1.17469	0.632175	0.316827
305.8	2.30789	2.03574	1.57205	1.17515	0.632693	0.317128
306	2.30798	2.03556	1.5729	1.17571	0.633327	0.317665
306.2	2.30791	2.03577	1.5733	1.17641	0.633838	0.318275
306.4	2.30781	2.03618	1.57408	1.17707	0.63416	0.319026
306.6	2.30742	2.03588	1.57426	1.17752	0.634109	0.319629
306.8	2.30771	2.03606	1.57467	1.17813	0.634011	0.319448
307	2.3077	2.03626	1.57469	1.17838	0.634131	0.319428
307.2	2.30768	2.03618	1.57512	1.17928	0.634457	0.319997
307.4	2.30753	2.0357	1.57484	1.17964	0.634353	0.319879
307.6	2.30775	2.03543	1.57492	1.18052	0.634355	0.319791
307.8	2.30809	2.03591	1.57574	1.1811	0.634856	0.319817
308	2.30824	2.03635	1.57613	1.18177	0.634958	0.319898
308.2	2.30879	2.03683	1.57699	1.18209	0.635437	0.319661
308.4	2.30921	2.03795	1.57762	1.18299	0.636015	0.320048
308.6	2.3092	2.03845	1.57791	1.18336	0.636416	0.320199
308.8	2.30926	2.0386	1.57812	1.18318	0.636427	0.320143
309	2.30887	2.03872	1.57808	1.18288	0.636768	0.319843
309.2	2.30914	2.0391	1.57824	1.18285	0.637102	0.320089
309.4	2.30864	2.03916	1.57798	1.18301	0.637427	0.320077
309.6	2.30877	2.03929	1.57813	1.18309	0.638097	0.320274
309.8	2.30901	2.03928	1.57821	1.1834	0.638639	0.320804
310	2.30897	2.04007	1.5787	1.18385	0.639159	0.321267
310.2	2.30913	2.04077	1.57883	1.18449	0.639791	0.321982
310.4	2.30871	2.04107	1.57877	1.18455	0.639792	0.32201
310.6	2.30889	2.04103	1.57902	1.18479	0.640348	0.321982
310.8	2.30938	2.04161	1.57968	1.18524	0.640792	0.321846
311	2.30935	2.04216	1.57963	1.18598	0.641629	0.322508
311.2	2.30957	2.04224	1.58039	1.18657	0.642404	0.322684
311.4	2.30937	2.04199	1.58024	1.18719	0.642367	0.322333
311.6	2.30905	2.04201	1.58084	1.1874	0.64267	0.322332
311.8	2.30869	2.04279	1.58189	1.18835	0.643042	0.322628
312	2.30868	2.04301	1.58259	1.18903	0.643388	0.322777
312.2	2.30835	2.04306	1.58313	1.18923	0.643759	0.322431
312.4	2.30809	2.04326	1.58297	1.18961	0.643884	0.322777
312.6	2.30791	2.04294	1.58343	1.18952	0.644278	0.322433
312.8	2.30747	2.04272	1.58361	1.18955	0.644113	0.322243
313	2.30733	2.04288	1.58345	1.18959	0.644408	0.322208
313.2	2.30751	2.04294	1.58376	1.18992	0.64445	0.322562
313.4	2.30712	2.04259	1.58358	1.19015	0.644541	0.322449
313.6	2.30779	2.04268	1.58377	1.19027	0.644646	0.32275
313.8	2.30749	2.04246	1.58333	1.19026	0.6447	0.32266
314	2.30735	2.04269	1.58311	1.19047	0.644597	0.323133
314.2	2.30732	2.04245	1.58342	1.19092	0.645242	0.323495
314.4	2.3071	2.04236	1.58334	1.19136	0.645393	0.323584
314.6	2.30726	2.04225	1.58364	1.19214	0.646025	0.324194
314.8	2.30779	2.04296	1.58392	1.19298	0.646751	0.324877
315	2.30786	2.04342	1.5839	1.19363	0.647162	0.325207
315.2	2.30752	2.04347	1.58449	1.19399	0.647595	0.325308
315.4	2.30693	2.043	1.5843	1.1947	0.647129	0.325283
315.6	2.30669	2.04351	1.58498	1.19493	0.647295	0.325643
315.8	2.30695	2.04413	1.58532	1.196	0.647734	0.325885
316	2.30659	2.04429	1.58573	1.19663	0.648136	0.326352
316.2	2.30622	2.04417	1.5856	1.19657	0.648718	0.326375
316.4	2.30704	2.04478	1.58587	1.197	0.649404	0.326691
316.6	2.30743	2.04532	1.58686	1.19755	0.650326	0.327106
316.8	2.30802	2.04594	1.5872	1.19839	0.650885	0.327603
317	2.30847	2.04654	1.5874	1.19843	0.651332	0.327665
317.2	2.30858	2.04736	1.58771	1.19861	0.651912	0.328064
317.4	2.30853	2.04762	1.58806	1.19845	0.651863	0.328044
317.6	2.30897	2.04799	1.58866	1.19875	0.652273	0.32853
317.8	2.30941	2.04807	1.58877	1.19906	0.652701	0.328667
318	2.30928	2.04811	1.58918	1.19941	0.652742	0.329336
318.2	2.30898	2.04774	1.58936	1.20002	0.653409	0.329078
318.4	2.30853	2.04779	1.58937	1.20052	0.653389	0.328895
318.6	2.30872	2.04806	1.58991	1.2011	0.653514	0.329411
318.8	2.30883	2.0481	1.59026	1.20144	0.653596	0.3294
319	2.3085	2.04786	1.59048	1.20152	0.653251	0.329297
319.2	2.30863	2.04757	1.59113	1.20242	0.653718	0.32984
319.4	2.3085	2.04704	1.59098	1.20281	0.653489	0.330146
319.6	2.30807	2.04739	1.5911	1.20298	0.653738	0.330131
319.8	2.30816	2.04778	1.59124	1.20371	0.654611	0.330413
320	2.30801	2.04735	1.59164	1.20417	0.654887	0.330652
320.2	2.30865	2.04767	1.59227	1.20505	0.655693	0.330838
320.4	2.30899	2.04835	1.59265	1.20538	0.655927	0.331014
320.6	2.30904	2.04854	1.59242	1.20576	0.656263	0.33137
320.8	2.30928	2.04901	1.5923	1.20594	0.656581	0.331256
321	2.30925	2.0495	1.59214	1.20557	0.656991	0.331012
321.2	2.30944	2.04994	1.59253	1.20585	0.657591	0.33148
321.4	2.30993	2.05004	1.59314	1.20583	0.657521	0.331679
321.6	2.31059	2.04986	1.5929	1.20624	0.658409	0.331606
321.8	2.31064	2.05003	1.59265	1.20648	0.658723	0.331362
322	2.31026	2.04957	1.59286	1.20683	0.658978	0.331306
322.2	2.31011	2.04963	1.59308	1.20716	0.659568	0.331238
322.4	2.31008	2.04995	1.59348	1.20762	0.659695	0.331585
322.6	2.31006	2.04991	1.59397	1.20807	0.659783	0.3324
322.8	2.30961	2.04958	1.59409	1.20818	0.659577	0.332155
323	2.30968	2.04963	1.59472	1.20908	0.659965	0.332582
323.2	2.30981	2.05013	1.59522	1.20977	0.660348	0.333078
323.4	2.30896	2.05021	1.59538	1.20989	0.66026	0.332992
323.6	2.30908	2.05094	1.59636	1.21126	0.66064	0.33322
323.8	2.3095	2.0513	1.59698	1.21219	0.660545	0.333802
324	2.30989	2.05141	1.59777	1.2131	0.660598	0.334149
324.2	2.31008	2.05236	1.59836	1.21376	0.66092	0.335114
324.4	2.30989	2.05293	1.59851	1.21403	0.660712	0.335246
324.6	2.30929	2.05309	1.59812	1.21448	0.660677	0.335309
324.8	2.30875	2.05345	1.5985	1.21471	0.660779	0.335552
325	2.3091	2.05369	1.59898	1.21512	0.66125	0.335898
325.2	2.30873	2.05359	1.59938	1.21543	0.661425	0.335878
325.4	2.30912	2.05388	1.59947	1.21583	0.661684	0.335697
325.6	2.30884	2.0541	1.5993	1.21616	0.662549	0.335595
325.8	2.30884	2.05466	1.59991	1.2167	0.663593	0.335806
326	2.30911	2.05452	1.60031	1.21692	0.664612	0.335922
326.2	2.30891	2.05495	1.60023	1.21707	0.665258	0.336417
326.4	2.30921	2.0553	1.60042	1.21751	0.666021	0.336976
326.6	2.3089	2.05522	1.60041	1.21743	0.666114	0.337054
326.8	2.3095	2.05566	1.60096	1.21799	0.666847	0.33716
327	2.3098	2.0559	1.60175	1.21895	0.66741	0.337584
327.2	2.31055	2.05643	1.60256	1.21941	0.668342	0.338116
327.4	2.31089	2.05656	1.60297	1.21992	0.668936	0.338288
327.6	2.31167	2.05691	1.6036	1.22084	0.669132	0.338713
327.8	2.31199	2.057	1.60384	1.22109	0.669259	0.338849
328	2.31228	2.05685	1.60438	1.22144	0.670028	0.339622
328.2	2.31254	2.05684	1.60504	1.22173	0.670267	0.340159
328.4	2.31229	2.05662	1.60537	1.22215	0.670234	0.340246
328.6	2.31197	2.0564	1.60539	1.22222	0.670032	0.340487
328.8	2.31183	2.05576	1.60576	1.22219	0.669876	0.340309
329	2.31197	2.05586	1.60585	1.22253	0.669921	0.339835
329.2	2.31114	2.05538	1.60565	1.22233	0.669551	0.339455
329.4	2.31141	2.05583	1.60605	1.22305	0.669979	0.339399
329.6	2.31076	2.05603	1.606	1.22306	0.669779	0.339413
329.8	2.31077	2.05625	1.60635	1.22343	0.669993	0.339229
330	2.31046	2.05666	1.60624	1.22349	0.669994	0.33929
330.2	2.31057	2.05724	1.60628	1.22438	0.670261	0.339814
330.4	2.31054	2.0573	1.60653	1.22476	0.670387	0.339837
330.6	2.31065	2.05759	1.60701	1.22555	0.670811	0.340179
330.8	2.31122	2.05804	1.608	1.2267	0.671624	0.340928
331	2.31137	2.05868	1.60828	1.22742	0.672213	0.340925
331.2	2.31121	2.0588	1.60836	1.22807	0.673397	0.34106
331.4	2.31088	2.05917	1.60844	1.22819	0.674005	0.341051
331.6	2.31127	2.05924	1.6093	1.22864	0.674754	0.341047
331.8	2.31123	2.05917	1.60946	1.22904	0.675159	0.341361
332	2.31164	2.05915	1.60991	1.2296	0.675763	0.341733
332.2	2.31169	2.05899	1.60997	1.22968	0.675555	0.341405
332.4	2.31162	2.05886	1.60961	1.22968	0.675446	0.341246
332.6	2.3116	2.05857	1.60956	1.22991	0.67555	0.341092
332.8	2.31127	2.05833	1.60932	1.22976	0.675941	0.340753
333	2.31128	2.05891	1.60924	1.23037	0.676119	0.341117
333.2	2.31115	2.05883	1.60936	1.23073	0.675962	0.34145
333.4	2.31152	2.05936	1.60988	1.23139	0.676276	0.341674
333.6	2.31148	2.06002	1.61	1.23153	0.676278	0.342181
333.8	2.31136	2.06042	1.61007	1.23166	0.676745	0.342227
334	2.3114	2.06074	1.60995	1.23188	0.676589	0.34247
334.2	2.3112	2.06137	1.61002	1.23267	0.677267	0.342518
334.4	2.31125	2.06143	1.61001	1.23312	0.677624	0.343037
334.6	2.31149	2.06207	1.61068	1.23364	0.678331	0.343863
334.8	2.31165	2.06234	1.6109	1.2339	0.679176	0.344164
335	2.31132	2.0624	1.61041	1.23419	0.680005	0.344172
335.2	2.31096	2.062	1.61054	1.23464	0.680758	0.344774
335.4	2.31083	2.06216	1.61079	1.23453	0.681231	0.344881
335.6	2.31086	2.06237	1.61125	1.23473	0.681674	0.344829
335.8	2.30997	2.06241	1.61144	1.23509	0.681486	0.344935
336	2.30972	2.06207	1.61163	1.23519	0.682308	0.344618
336.2	2.30903	2.06183	1.61195	1.23495	0.682515	0.344822
336.4	2.30886	2.06188	1.61241	1.23557	0.682802	0.34502
336.6	2.30867	2.06214	1.61327	1.23629	0.683462	0.345222
336.8	2.30857	2.06231	1.6135	1.23642	0.684027	0.345099
337	2.30867	2.06242	1.6138	1.237	0.684243	0.345281
337.2	2.30848	2.06247	1.61425	1.23723	0.684193	0.344952
337.4	2.30859	2.06284	1.61492	1.2373	0.684308	0.345284
337.6	2.30846	2.06335	1.61515	1.23726	0.684232	0.345077
337.8	2.30826	2.06348	1.61542	1.23746	0.683838	0.344939
338	2.30861	2.06416	1.61594	1.23805	0.684153	0.345371
338.2	2.30901	2.06493	1.61655	1.23883	0.684706	0.345683
338.4	2.30956	2.06476	1.61687	1.23953	0.684569	0.346047
338.6	2.30978	2.06508	1.61766	1.23997	0.684671	0.346575
338.8	2.31019	2.06513	1.61769	1.24064	0.684882	0.347029
339	2.31019	2.06487	1.61759	1.24142	0.684822	0.34742
339.2	2.31091	2.06534	1.61826	1.24237	0.685534	0.348512
339.4	2.31044	2.06511	1.61795	1.24249	0.68582	0.348349
339.6	2.31063	2.06568	1.6186	1.24292	0.686452	0.348745
339.8	2.3105	2.06602	1.61904	1.24349	0.686839	0.34922
340	2.31103	2.0661	1.61917	1.24391	0.688038	0.349847
340.2	2.31137	2.06653	1.61967	1.24449	0.688487	0.350299
340.4	2.31183	2.06694	1.61981	1.24514	0.688941	0.350189
340.6	2.31178	2.0668	1.61942	1.24524	0.689629	0.349986
340.8	2.31181	2.06647	1.61903	1.24527	0.69048	0.350256
341	2.31168	2.06643	1.61869	1.24516	0.690601	0.350416
341.2	2.31139	2.06649	1.61878	1.24481	0.690203	0.350249
341.4	2.31149	2.06629	1.61813	1.24422	0.690379	0.35025
341.6	2.31157	2.06618	1.6181	1.24392	0.690488	0.349948
341.8	2.31143	2.06627	1.61869	1.2442	0.690871	0.349876
342	2.31135	2.06579	1.61891	1.24427	0.691261	0.34976
342.2	2.31164	2.06579	1.61944	1.24462	0.691226	0.349517
342.4	2.31141	2.06548	1.61942	1.24491	0.691026	0.349355
342.6	2.31092	2.06511	1.61969	1.24498	0.690945	0.349585
342.8	2.31043	2.06464	1.61969	1.24542	0.691086	0.349383
343	2.30988	2.06444	1.61965	1.24594	0.6914	0.349316
343.2	2.31003	2.06514	1.61976	1.24635	0.691852	0.349708
343.4	2.30963	2.06489	1.61975	1.24659	0.691744	0.349386
343.6	2.30947	2.06539	1.61998	1.24702	0.691449	0.349692
343.8	2.30934	2.066	1.62024	1.24801	0.691857	0.350094
344	2.30931	2.066	1.62042	1.24844	0.692066	0.350344
344.2	2.30909	2.06672	1.62089	1.24925	0.69225	0.350559
344.4	2.30891	2.06726	1.62096	1.24998	0.69269	0.350668
344.6	2.30872	2.06742	1.62067	1.25077	0.693233	0.351054
344.8	2.30913	2.06837	1.62122	1.2514	0.693739	0.352233
345	2.30891	2.06838	1.62152	1.25172	0.694108	0.352595
345.2	2.3094	2.06848	1.6215	1.25213	0.694666	0.352896
345.4	2.31014	2.06882	1.6217	1.25274	0.695855	0.35349
345.6	2.3102	2.0691	1.62249	1.25304	0.696342	0.353501
345.8	2.31028	2.06943	1.62317	1.25351	0.696801	0.353853
346	2.31092	2.06968	1.62355	1.25404	0.696921	0.354188
346.2	2.31123	2.07007	1.62386	1.25433	0.69739	0.354303
346.4	2.3113	2.0699	1.6241	1.25479	0.697763	0.354319
346.6	2.3109	2.06948	1.62431	1.25504	0.697921	0.35428
346.8	2.31088	2.06973	1.62459	1.2554	0.698503	0.354287
347	2.31121	2.07053	1.62534	1.25601	0.699143	0.354692
347.2	2.3118	2.07049	1.62555	1.25618	0.699353	0.355134
347.4	2.31144	2.07005	1.6258	1.25606	0.698735	0.354896
347.6	2.31077	2.06992	1.62533	1.25587	0.698385	0.354794
347.8	2.31061	2.07016	1.62579	1.25649	0.698676	0.354977
348	2.31063	2.07035	1.62634	1.25666	0.698664	0.355195
348.2	2.31074	2.07122	1.62701	1.2575	0.699273	0.355477
348.4	2.31033	2.07182	1.62712	1.25827	0.699748	0.355383
348.6	2.3106	2.07243	1.62717	1.25875	0.700273	0.355647
348.8	2.31062	2.07289	1.6276	1.25904	0.701032	0.356479
349	2.31021	2.07261	1.62766	1.25952	0.70189	0.356559
349.2	2.31055	2.0729	1.62748	1.25977	0.702662	0.356697
349.4	2.31027	2.07356	1.62817	1.26009	0.703135	0.356962
349.6	2.30945	2.07315	1.62803	1.25983	0.703275	0.356718
349.8	2.30932	2.07356	1.62851	1.26043	0.703578	0.357295
350	2.3094	2.07385	1.62882	1.26114	0.70409	0.357659
350.2	2.30919	2.07351	1.62895	1.26172	0.704441	0.357777
350.4	2.30978	2.07367	1.62965	1.26245	0.705141	0.358245
350.6	2.30939	2.0739	1.62953	1.26239	0.70513	0.358548
350.8	2.3096	2.0743	1.63009	1.26255	0.70558	0.359113
351	2.30995	2.07391	1.63031	1.2629	0.706051	0.359236
351.2	2.3101	2.07301	1.63043	1.26254	0.706093	0.359086
351.4	2.3103	2.07293	1.63082	1.26219	0.70554	0.359115
351.6	2.31081	2.07276	1.63104	1.2627	0.705925	0.359489
351.8	2.31135	2.07297	1.63195	1.26339	0.706062	0.359599
352	2.31183	2.07342	1.63253	1.26378	0.706284	0.359806
352.2	2.31189	2.07374	1.63309	1.26424	0.706486	0.359644
352.4	2.31158	2.07398	1.63307	1.26445	0.706817	0.359664
352.6	2.31219	2.07405	1.63347	1.26462	0.707399	0.359964
352.8	2.31232	2.07399	1.63377	1.26485	0.707978	0.360349
353	2.31228	2.0739	1.63411	1.26528	0.708426	0.3607
353.2	2.31198	2.07375	1.63403	1.26542	0.708826	0.360891
353.4	2.3119	2.07461	1.63468	1.26619	0.709175	0.361199
353.6	2.31171	2.07442	1.63449	1.26645	0.709758	0.36136
353.8	2.31154	2.07524	1.63489	1.26737	0.710509	0.361853
354	2.31198	2.0758	1.63513	1.26817	0.710839	0.362141
354.2	2.31242	2.0762	1.63545	1.26889	0.711241	0.36189
354.4	2.31195	2.0765	1.63549	1.26858	0.71135	0.361855
354.6	2.31142	2.0771	1.63507	1.2684	0.711475	0.361477
354.8	2.31142	2.07719	1.63564	1.26891	0.711782	0.361336
355	2.31097	2.07674	1.63563	1.26897	0.711916	0.36099
355.2	2.31037	2.07662	1.63559	1.26888	0.711608	0.361163
355.4	2.31013	2.07672	1.63595	1.26926	0.711453	0.36182
355.6	2.31011	2.07678	1.63652	1.26995	0.711876	0.361882
355.8	2.30982	2.07693	1.6367	1.2701	0.711551	0.362046
356	2.30925	2.07671	1.63691	1.27034	0.711005	0.362021
356.2	2.30878	2.07647	1.6371	1.27039	0.711134	0.362088
356.4	2.30887	2.07663	1.63752	1.27088	0.711589	0.362344
356.6	2.30973	2.07645	1.63794	1.27181	0.712435	0.362897
356.8	2.31019	2.07646	1.63819	1.27283	0.713197	0.363289
357	2.31037	2.07627	1.63812	1.27323	0.713595	0.363705
357.2	2.31043	2.0766	1.63791	1.27383	0.714103	0.363905
357.4	2.31106	2.07706	1.63828	1.27412	0.714622	0.363914
357.6	2.31159	2.07694	1.63817	1.27424	0.715368	0.36406
357.8	2.31205	2.07768	1.63864	1.27525	0.715931	0.36409
358	2.31262	2.07807	1.63911	1.27573	0.715951	0.364348
358.2	2.31253	2.07793	1.63938	1.27578	0.716416	0.364252
358.4	2.31205	2.07809	1.63884	1.2753	0.716547	0.364189
358.6	2.31192	2.07866	1.63918	1.27586	0.717251	0.364426
358.8	2.311	2.07833	1.63939	1.27633	0.717088	0.364983
359	2.31008	2.07817	1.63911	1.27612	0.716874	0.365611
359.2	2.30942	2.0782	1.63928	1.27658	0.717351	0.36662
359.4	2.30956	2.07835	1.64005	1.27699	0.717557	0.367176
359.6	2.30952	2.07849	1.64011	1.27745	0.717317	0.367501
359.8	2.30878	2.07841	1.63995	1.27736	0.716625	0.367445
360	2.30859	2.07842	1.64051	1.27795	0.716376	0.367801
360.2	2.30834	2.07832	1.64082	1.27832	0.71714	0.368224
360.4	2.30887	2.07872	1.64194	1.27898	0.717958	0.368148
360.6	2.30947	2.07863	1.64189	1.27941	0.71849	0.368375
360.8	2.30954	2.07898	1.64219	1.27978	0.718366	0.368469
361	2.31006	2.07938	1.64236	1.27993	0.718754	0.368517
361.2	2.31021	2.08016	1.64217	1.28025	0.719234	0.368218
361.4	2.31061	2.08028	1.64239	1.27981	0.719497	0.367967
361.6	2.31132	2.08067	1.64257	1.28036	0.72001	0.367936
361.8	2.31151	2.08135	1.64321	1.28112	0.720315	0.367873
362	2.31199	2.08159	1.64381	1.28162	0.720772	0.368325
362.2	2.31221	2.08199	1.64394	1.28218	0.722119	0.368291
362.4	2.31223	2.08289	1.64383	1.28255	0.722911	0.368427
362.6	2.31181	2.08345	1.64455	1.28331	0.723305	0.368507
362.8	2.3116	2.0835	1.64455	1.28386	0.72344	0.368803
363	2.31167	2.08393	1.64468	1.28407	0.724089	0.36902
363.2	2.31203	2.0839	1.64487	1.28472	0.724935	0.369058
363.4	2.31226	2.08425	1.64547	1.28525	0.72495	0.369205
363.6	2.31185	2.084	1.64562	1.286	0.725372	0.369468
363.8	2.31178	2.08376	1.6463	1.28638	0.725479	0.369902
364	2.31179	2.08392	1.64667	1.28738	0.725945	0.37099
364.2	2.31181	2.08405	1.64751	1.28797	0.726743	0.371751
364.4	2.31267	2.08423	1.64832	1.28826	0.726954	0.37222
364.6	2.31299	2.0839	1.64795	1.28853	0.726913	0.372538
364.8	2.31282	2.08342	1.64785	1.28832	0.726884	0.372745
365	2.31307	2.08377	1.64764	1.28871	0.727719	0.372942
365.2	2.31243	2.08323	1.64716	1.28838	0.727434	0.372852
365.4	2.31242	2.08286	1.6475	1.28818	0.7276	0.37328
365.6	2.31259	2.08241	1.64736	1.28807	0.727659	0.37323
365.8	2.31273	2.08269	1.64773	1.28846	0.727946	0.373455
366	2.31296	2.0827	1.64806	1.28915	0.728314	0.373632
366.2	2.31262	2.08234	1.64808	1.28903	0.728397	0.373604
366.4	2.31216	2.08208	1.64799	1.28904	0.727788	0.373065
366.6	2.31207	2.08182	1.64812	1.28937	0.727663	0.372851
366.8	2.3122	2.08169	1.64817	1.2894	0.72786	0.37304
367	2.31258	2.08186	1.64882	1.28971	0.728506	0.373445
367.2	2.31297	2.08207	1.64951	1.29033	0.728917	0.373911
367.4	2.31301	2.08287	1.65028	1.29116	0.729412	0.374376
367.6	2.31268	2.08275	1.65029	1.29182	0.729651	0.374476
367.8	2.31252	2.0835	1.65105	1.2923	0.729831	0.375169
368	2.3128	2.08422	1.65142	1.29334	0.730617	0.37545
368.2	2.31325	2.08435	1.65188	1.29367	0.730624	0.375445
368.4	2.31319	2.084	1.65156	1.29334	0.73046	0.374917
368.6	2.31284	2.0835	1.65092	1.29359	0.731189	0.374915
368.8	2.31251	2.08373	1.65087	1.29396	0.731574	0.375243
369	2.31235	2.08434	1.65113	1.29496	0.732157	0.375538
369.2	2.31198	2.08448	1.65129	1.29528	0.732283	0.375662
369.4	2.31205	2.08454	1.65147	1.29516	0.732747	0.375752
369.6	2.31178	2.08441	1.65165	1.29539	0.733255	0.375595
369.8	2.31213	2.08455	1.65218	1.29602	0.734267	0.376041
370	2.31171	2.08411	1.65251	1.29631	0.734571	0.376261
370.2	2.31209	2.08397	1.65309	1.29625	0.735268	0.376371
370.4	2.31197	2.08431	1.65361	1.29674	0.736427	0.376449
370.6	2.31192	2.08474	1.65413	1.29722	0.737239	0.377343
370.8	2.31248	2.08544	1.65483	1.29756	0.737909	0.378049
371	2.3127	2.08558	1.65532	1.29825	0.738356	0.378693
371.2	2.31309	2.0863	1.6555	1.29887	0.73889	0.3789
371.4	2.31282	2.08673	1.65588	1.29917	0.739299	0.378993
371.6	2.31219	2.08692	1.65643	1.29951	0.739396	0.379221
371.8	2.31172	2.08693	1.65687	1.29945	0.739285	0.378986
372	2.31128	2.08652	1.6566	1.29973	0.739285	0.378566
372.2	2.31037	2.08565	1.65552	1.29943	0.7382	0.377915
372.4	2.30974	2.08528	1.65543	1.29965	0.738365	0.377858
372.6	2.30935	2.08502	1.65508	1.30026	0.738572	0.378137
372.8	2.30888	2.08521	1.6551	1.30059	0.737752	0.377827
373	2.30849	2.08518	1.65477	1.3006	0.737289	0.37732
373.2	2.30853	2.08477	1.65457	1.30047	0.736956	0.376805
373.4	2.30834	2.08457	1.65447	1.30001	0.736774	0.376196
373.6	2.30839	2.08477	1.65439	1.30064	0.736891	0.376344
373.8	2.309	2.08507	1.65494	1.30078	0.737514	0.376703
374	2.30946	2.08512	1.65534	1.30102	0.737829	0.376985
374.2	2.30989	2.08547	1.65588	1.30106	0.738706	0.377098
374.4	2.30921	2.08589	1.65579	1.30129	0.739211	0.377172
374.6	2.30934	2.08658	1.65597	1.30161	0.739584	0.377391
374.8	2.30979	2.08693	1.65593	1.30156	0.740084	0.377458
375	2.30965	2.0869	1.65608	1.30193	0.740463	0.377547
375.2	2.31011	2.08763	1.65702	1.30271	0.741368	0.37829
375.4	2.30982	2.08812	1.65813	1.30329	0.741969	0.37955
375.6	2.30946	2.08814	1.65863	1.30383	0.742024	0.379841
375.8	2.30902	2.08795	1.65936	1.30397	0.742326	0.380377
376	2.30891	2.08785	1.6599	1.30441	0.742762	0.380845
376.2	2.30872	2.08763	1.65982	1.305	0.742663	0.3813
376.4	2.30877	2.08777	1.66041	1.30534	0.7432	0.381612
376.6	2.30866	2.08749	1.66004	1.30549	0.742962	0.382019
376.8	2.30862	2.0874	1.66008	1.30588	0.742915	0.382276
377	2.30888	2.08761	1.66017	1.30619	0.74351	0.382695
377.2	2.30905	2.08729	1.66037	1.30637	0.743625	0.382552
377.4	2.30939	2.08783	1.66039	1.30663	0.743847	0.382601
377.6	2.30981	2.08792	1.66064	1.30717	0.744213	0.383166
377.8	2.31011	2.08761	1.66087	1.30713	0.744628	0.383393
378	2.31018	2.0871	1.66063	1.30708	0.745182	0.383365
378.2	2.30934	2.08702	1.66031	1.30696	0.745528	0.382807
378.4	2.30895	2.08741	1.65994	1.30736	0.7457	0.382143
378.6	2.30875	2.08727	1.65955	1.30727	0.74609	0.381586
378.8	2.30846	2.08752	1.65941	1.30809	0.746356	0.381351
379	2.30811	2.08739	1.65956	1.3087	0.7463	0.381226
379.2	2.30799	2.08815	1.65997	1.30922	0.746679	0.382048
379.4	2.30761	2.08823	1.65977	1.30949	0.746437	0.382258
379.6	2.30735	2.08823	1.66031	1.3099	0.746896	0.382057
379.8	2.30741	2.08867	1.66116	1.31062	0.747509	0.382589
380	2.30781	2.08929	1.66151	1.31118	0.747758	0.382998
380.2	2.30818	2.08989	1.66168	1.31183	0.74814	0.383989
380.4	2.30889	2.0904	1.66219	1.31265	0.748644	0.384538
380.6	2.30913	2.09091	1.66244	1.31295	0.748769	0.385393
380.8	2.30916	2.09134	1.66285	1.31325	0.749158	0.386071
381	2.31012	2.09221	1.66378	1.31379	0.749751	0.386641
381.2	2.31044	2.09205	1.66418	1.31355	0.749696	0.386845
381.4	2.31056	2.0923	1.66441	1.31366	0.749988	0.387243
381.6	2.3106	2.09259	1.6649	1.31377	0.750245	0.387681
381.8	2.31059	2.0926	1.66504	1.31405	0.751099	0.388173
382	2.31047	2.0925	1.66535	1.31397	0.751787	0.388441
382.2	2.31009	2.09238	1.66547	1.31423	0.751908	0.38839
382.4	2.31028	2.09243	1.6658	1.31456	0.752006	0.388291
382.6	2.31001	2.09216	1.66558	1.31473	0.752279	0.387661
382.8	2.30951	2.09226	1.66563	1.31497	0.752635	0.387659
383	2.3092	2.09176	1.66524	1.31461	0.752556	0.387727
383.2	2.30829	2.09134	1.66461	1.31442	0.752635	0.387789
383.4	2.30791	2.09052	1.66423	1.31454	0.752673	0.387119
383.6	2.30802	2.09094	1.66469	1.31518	0.753565	0.38719
383.8	2.30841	2.09098	1.66499	1.31567	0.753684	0.387723
384	2.30881	2.09145	1.66557	1.31602	0.754294	0.388351
384.2	2.30869	2.09162	1.66594	1.31602	0.754604	0.388593
384.4	2.30879	2.09182	1.66647	1.31662	0.754755	0.388719
384.6	2.30883	2.09242	1.6668	1.31663	0.754762	0.388755
384.8	2.3086	2.09229	1.6671	1.3172	0.754895	0.38897
385	2.30897	2.09287	1.66753	1.31772	0.755158	0.389373
385.2	2.30849	2.09258	1.66771	1.31788	0.755393	0.389336
385.4	2.30834	2.09299	1.66793	1.31862	0.756096	0.38958
385.6	2.30835	2.09341	1.66886	1.31916	0.756904	0.389836
385.8	2.30864	2.09343	1.6697	1.31975	0.757782	0.390427
386	2.30868	2.0932	1.67024	1.31981	0.758031	0.390523
386.2	2.30911	2.09313	1.67073	1.32077	0.758442	0.390896
386.4	2.30952	2.09332	1.67098	1.32097	0.758448	0.390449
386.6	2.30939	2.09354	1.67097	1.32163	0.758568	0.390615
386.8	2.30906	2.0937	1.67082	1.32188	0.758663	0.391091
387	2.30913	2.09316	1.67051	1.32191	0.758465	0.390896
387.2	2.30926	2.09298	1.67068	1.32252	0.75891	0.391279
387.4	2.30937	2.09315	1.67042	1.32298	0.758962	0.391496
387.6	2.30993	2.09373	1.67102	1.32367	0.759568	0.392667
387.8	2.30988	2.09354	1.67162	1.32374	0.759868	0.392998
388	2.31003	2.0941	1.6718	1.32421	0.76054	0.393261
388.2	2.30985	2.09407	1.672	1.32438	0.760675	0.393375
388.4	2.31035	2.09446	1.67222	1.325	0.760841	0.393644
388.6	2.3102	2.09482	1.67214	1.32515	0.761025	0.394098
388.8	2.30986	2.09432	1.67234	1.32548	0.760836	0.394521
389	2.30975	2.09454	1.67236	1.32561	0.760882	0.394284
389.2	2.30955	2.09437	1.67262	1.32601	0.761454	0.394261
389.4	2.30928	2.09425	1.67261	1.32589	0.761419	0.394354
389.6	2.30888	2.09386	1.67261	1.32549	0.761389	0.394005
389.8	2.30913	2.09354	1.67263	1.3252	0.761388	0.393949
390	2.30843	2.09343	1.67245	1.32486	0.761306	0.39357
390.2	2.30835	2.09335	1.67229	1.32468	0.76114	0.393562
390.4	2.30797	2.09364	1.67209	1.32447	0.760836	0.392902
390.6	2.30748	2.09398	1.67239	1.32471	0.760831	0.393194
390.8	2.30684	2.09363	1.67211	1.32464	0.760625	0.392858
391	2.30703	2.09328	1.67222	1.32464	0.761179	0.392624
391.2	2.30711	2.09361	1.67271	1.32561	0.761814	0.393125
391.4	2.30706	2.09384	1.67254	1.32628	0.762174	0.393354
391.6	2.30771	2.09443	1.67347	1.32705	0.762843	0.393697
391.8	2.30801	2.09469	1.67373	1.32755	0.763548	0.393236
392	2.30888	2.09499	1.67418	1.32854	0.764491	0.393658
392.2	2.30891	2.09526	1.67453	1.32929	0.765003	0.393857
392.4	2.30924	2.09551	1.67517	1.33035	0.765633	0.394269
392.6	2.30893	2.09536	1.67595	1.33102	0.766415	0.394735
392.8	2.30918	2.09517	1.67665	1.33181	0.767069	0.39519
393	2.30897	2.09517	1.67643	1.33235	0.767873	0.395466
393.2	2.30881	2.09475	1.67628	1.33247	0.768205	0.395909
393.4	2.30885	2.09473	1.67607	1.33246	0.768205	0.396157
393.6	2.30898	2.09453	1.6756	1.33221	0.768252	0.396435
393.8	2.30904	2.09526	1.67614	1.33232	0.76888	0.397132
394	2.30867	2.09537	1.67635	1.33245	0.768851	0.397552
394.2	2.30868	2.09541	1.67622	1.33234	0.769206	0.397766
394.4	2.30858	2.09588	1.6762	1.33287	0.7694	0.39809
394.6	2.3085	2.09623	1.67634	1.33266	0.769286	0.398212
394.8	2.30853	2.0963	1.67662	1.33299	0.769389	0.398254
395	2.30844	2.09629	1.67687	1.3327	0.769821	0.398137
395.2	2.30878	2.09688	1.67764	1.33295	0.770143	0.398721
395.4	2.30902	2.09755	1.67803	1.33311	0.770521	0.398986
395.6	2.30929	2.09794	1.67832	1.3329	0.770854	0.398779
395.8	2.30924	2.0978	1.67833	1.33294	0.771141	0.39861
396	2.30926	2.09788	1.67858	1.33334	0.771454	0.398726
396.2	2.30877	2.0979	1.67848	1.33385	0.771603	0.398254
396.4	2.30898	2.09765	1.6795	1.33482	0.772399	0.398383
396.6	2.3086	2.09743	1.67936	1.33526	0.772821	0.398266
396.8	2.30866	2.09752	1.67944	1.33613	0.773289	0.398656
397	2.30796	2.09705	1.67926	1.33654	0.772988	0.398146
397.2	2.30804	2.0971	1.67922	1.33718	0.77271	0.398169
397.4	2.30769	2.09727	1.67906	1.33806	0.772428	0.398343
397.6	2.30755	2.09704	1.67907	1.33884	0.772643	0.398208
397.8	2.30736	2.0972	1.67929	1.33959	0.772826	0.397994
398	2.30731	2.09684	1.67914	1.34023	0.772622	0.397692
398.2	2.30738	2.09719	1.6792	1.34083	0.773088	0.397659
398.4	2.30757	2.0978	1.67949	1.34152	0.773422	0.397992
398.6	2.30772	2.09829	1.68001	1.34179	0.773922	0.398308
398.8	2.30771	2.09882	1.68081	1.3423	0.774872	0.398987
399	2.30765	2.09935	1.68135	1.3423	0.775883	0.399914
399.2	2.30829	2.10049	1.68227	1.34282	0.777154	0.401236
399.4	2.30828	2.1012	1.68259	1.34297	0.778187	0.402041
399.6	2.30875	2.10181	1.68294	1.3432	0.779316	0.403063
[truncated: 2,001 more rows]

## Sheet: 21-24
0	0.0115353	0.00872459	0.00646434	0.00408238	0.00075488	3.222e-05
0.2	0.0145729	0.00975932	0.00692378	0.00388218	0.00018665	-0.00090386
0.4	0.0182965	0.0115465	0.00767657	0.00377549	-0.00038794	-0.00136818
0.6	0.0226889	0.0131709	0.00865002	0.00381268	-0.00113852	-0.00173135
0.8	0.0277434	0.0157662	0.00952617	0.00410117	-0.00150087	-0.00194156
1	0.0332378	0.0189147	0.0109794	0.00431395	-0.00190081	-0.00201737
1.2	0.0392827	0.022069	0.0125337	0.00439006	-0.00191328	-0.00273341
1.4	0.0457124	0.0257776	0.0140567	0.00551718	-0.00159295	-0.00249537
1.6	0.0525432	0.0298447	0.0158064	0.00625756	-0.00134533	-0.00261424
1.8	0.0594795	0.0337672	0.0175111	0.00737155	-0.00040512	-0.00239476
2	0.066074	0.0379198	0.0194035	0.00865122	0.00031067	-0.00185206
2.2	0.07276	0.0423157	0.0222297	0.0103048	0.00144883	-0.00112349
2.4	0.0793743	0.0458899	0.0246423	0.011366	0.00210053	-0.00030614
2.6	0.0862011	0.0501039	0.0263498	0.0126555	0.00289447	0.00075544
2.8	0.092552	0.0542255	0.0283895	0.0139691	0.00360418	0.00158823
3	0.0995223	0.0580562	0.0303703	0.015181	0.00428866	0.00247186
3.2	0.105777	0.0619824	0.032324	0.0163633	0.00484483	0.00287527
3.4	0.112245	0.0659046	0.0345734	0.0180313	0.0058528	0.00330035
3.6	0.117871	0.0691367	0.0359243	0.0188254	0.00603083	0.00350826
3.8	0.123555	0.0729428	0.0377353	0.0198536	0.00650626	0.00356658
4	0.129504	0.0759492	0.0392299	0.0201817	0.00649815	0.00389286
4.2	0.13517	0.0788519	0.0405165	0.0206833	0.00653152	0.00436387
4.4	0.141642	0.0824075	0.0425407	0.0216046	0.00687917	0.00567803
4.6	0.147611	0.0854	0.0442305	0.0226814	0.00696705	0.00621463
4.8	0.153927	0.0893199	0.0454802	0.0235788	0.00768456	0.00674002
5	0.160293	0.093017	0.0479142	0.0246802	0.00835456	0.00744105
5.2	0.166334	0.0959799	0.0493545	0.0253758	0.00887956	0.00719488
5.4	0.172811	0.0999268	0.0510909	0.0272144	0.00910972	0.00841108
5.6	0.179349	0.103509	0.0528818	0.0281203	0.00983677	0.00857492
5.8	0.185415	0.106633	0.0547673	0.0296462	0.0105307	0.00909234
6	0.191879	0.110402	0.0570576	0.030908	0.0110677	0.00976175
6.2	0.198386	0.113828	0.0595535	0.0322662	0.0118992	0.0102884
6.4	0.204414	0.117098	0.0612684	0.0333838	0.0126235	0.0111239
6.6	0.210759	0.120845	0.0628433	0.0342039	0.0137776	0.0119929
6.8	0.217148	0.124341	0.0649839	0.0354896	0.0151427	0.0122362
7	0.223422	0.128103	0.0668094	0.0364812	0.0159865	0.0126467
7.2	0.228911	0.131631	0.0686371	0.0371862	0.0164423	0.0123057
7.4	0.23459	0.134462	0.0701435	0.037923	0.0170733	0.0124289
7.6	0.240149	0.137946	0.0713354	0.0381066	0.0174999	0.01293
7.8	0.245937	0.141453	0.0726596	0.0386489	0.0178612	0.0133632
8	0.25161	0.144162	0.0740127	0.0392522	0.0181825	0.0135125
8.2	0.257031	0.147367	0.0753151	0.0398269	0.0183639	0.0140852
8.4	0.263288	0.150986	0.0778103	0.0412885	0.0190769	0.0149491
8.6	0.268522	0.15386	0.0791501	0.0420996	0.0188289	0.0152109
8.8	0.27465	0.157235	0.0806674	0.0429839	0.0190397	0.0154429
9	0.279991	0.159872	0.0824506	0.0439922	0.0190441	0.0157196
9.2	0.285686	0.162883	0.0838341	0.044689	0.0191545	0.0160315
9.4	0.291823	0.16643	0.0856491	0.0459483	0.0191475	0.0169255
9.6	0.297438	0.169214	0.0870125	0.0467323	0.0200065	0.0166849
9.8	0.303091	0.171778	0.0886094	0.0475554	0.0203322	0.0166234
10	0.309092	0.17489	0.0905842	0.0482912	0.021118	0.0167928
10.2	0.314786	0.177501	0.0921598	0.048835	0.0218148	0.0166984
10.4	0.320342	0.180854	0.0938636	0.0494577	0.0224749	0.0169793
10.6	0.326037	0.183803	0.094982	0.0502729	0.0233449	0.0167644
10.8	0.331894	0.187427	0.0967588	0.0517074	0.0242523	0.0165013
11	0.337151	0.190326	0.097772	0.0521457	0.0240338	0.0163356
11.2	0.342571	0.193442	0.0992216	0.0530442	0.0245318	0.0163335
11.4	0.347915	0.196296	0.100801	0.0538034	0.0248165	0.0170084
11.6	0.353538	0.199651	0.102424	0.0549023	0.0254523	0.0175308
11.8	0.359028	0.202339	0.104045	0.0561103	0.025528	0.0175801
12	0.364204	0.205223	0.105593	0.0574885	0.0263198	0.0177995
12.2	0.369379	0.208397	0.107286	0.0584128	0.0261341	0.0189675
12.4	0.374542	0.211131	0.108721	0.0594808	0.0265287	0.0193275
12.6	0.379365	0.213375	0.110089	0.0598952	0.0264419	0.0194613
12.8	0.384584	0.216621	0.111696	0.0609138	0.0271381	0.0195129
13	0.389592	0.21928	0.113343	0.0615695	0.0277727	0.0202755
13.2	0.395269	0.222894	0.115409	0.062607	0.0286499	0.0209092
13.4	0.400299	0.225744	0.11672	0.0635619	0.0291491	0.0209585
13.6	0.405589	0.228565	0.118171	0.064139	0.0298719	0.0204854
13.8	0.410986	0.23122	0.119873	0.064695	0.0299353	0.0204382
14	0.416155	0.234298	0.121568	0.0655245	0.0300724	0.0206296
14.2	0.421613	0.237486	0.122945	0.0663095	0.030251	0.0207266
14.4	0.427004	0.24091	0.12445	0.0674523	0.0302383	0.0210784
14.6	0.432939	0.244111	0.126118	0.0688595	0.0307656	0.0214859
14.8	0.438211	0.247107	0.127858	0.0696106	0.0305508	0.0219531
15	0.443853	0.250203	0.129542	0.0702073	0.03038	0.022668
15.2	0.449194	0.253452	0.131403	0.0715146	0.0306662	0.0232529
15.4	0.454401	0.256576	0.133529	0.0726182	0.0305654	0.0235931
15.6	0.459908	0.2595	0.135463	0.0739591	0.031097	0.0239291
15.8	0.464964	0.262212	0.137194	0.0747782	0.0314869	0.0243172
16	0.470073	0.265254	0.138905	0.075748	0.0322892	0.0253415
16.2	0.475535	0.268208	0.140239	0.0762057	0.0324562	0.0259505
16.4	0.480398	0.270632	0.141567	0.0767363	0.0333133	0.0258085
16.6	0.485213	0.273424	0.143653	0.0770485	0.0338545	0.0259898
16.8	0.490613	0.277009	0.14511	0.0777879	0.0347116	0.0263313
17	0.495948	0.279927	0.146802	0.0784143	0.0354908	0.027086
17.2	0.500746	0.283067	0.14821	0.0789318	0.0360622	0.0269773
17.4	0.505887	0.285875	0.14926	0.0795954	0.0366605	0.0271123
17.6	0.511192	0.288968	0.15079	0.0804259	0.0372971	0.0270925
17.8	0.516409	0.291694	0.152168	0.0815525	0.0377078	0.0277863
18	0.521357	0.294864	0.153194	0.0823104	0.0379303	0.0280448
18.2	0.526557	0.297903	0.154459	0.0831415	0.0382856	0.027729
18.4	0.531574	0.300596	0.155497	0.0839734	0.0386247	0.0275576
18.6	0.536826	0.30368	0.156833	0.0850157	0.0392923	0.0282179
18.8	0.542144	0.306959	0.15836	0.0862099	0.0399718	0.0285924
19	0.5477	0.310384	0.159831	0.087029	0.0404362	0.0288053
19.2	0.551902	0.312954	0.160612	0.0876252	0.0407157	0.0285569
19.4	0.556645	0.315802	0.16201	0.0886707	0.0415006	0.0285529
19.6	0.561759	0.31822	0.163354	0.0897097	0.042206	0.0287666
19.8	0.566493	0.320768	0.164649	0.0906053	0.0425525	0.0291766
20	0.571748	0.323409	0.166477	0.0918474	0.0429373	0.029904
20.2	0.577027	0.325958	0.167868	0.0926903	0.0430701	0.0299372
20.4	0.581375	0.328367	0.169275	0.0931837	0.0434446	0.0301638
20.6	0.58586	0.331314	0.170535	0.0936896	0.0432826	0.0301373
20.8	0.591048	0.334341	0.172294	0.094662	0.0438002	0.0308681
21	0.595317	0.33676	0.173692	0.0951177	0.0440121	0.0316673
21.2	0.599592	0.339238	0.174873	0.0954988	0.0438416	0.0320162
21.4	0.60439	0.342253	0.176161	0.0964906	0.0442299	0.0325018
21.6	0.608695	0.344784	0.177293	0.0973003	0.044325	0.0324923
21.8	0.613784	0.347486	0.178795	0.0983701	0.0446556	0.0333477
22	0.617974	0.350114	0.17996	0.0988914	0.0443406	0.0332984
22.2	0.622619	0.352661	0.18142	0.0996661	0.0449535	0.0331538
22.4	0.627339	0.355283	0.183041	0.100284	0.045213	0.0332202
22.6	0.632527	0.358702	0.184649	0.101326	0.0463596	0.0339487
22.8	0.637804	0.362141	0.186385	0.102144	0.0472334	0.0341217
23	0.642394	0.36459	0.187533	0.102452	0.0476626	0.0342224
23.2	0.646896	0.366936	0.189106	0.103441	0.0483044	0.0342331
23.4	0.651774	0.369762	0.190656	0.105157	0.0493539	0.0343672
23.6	0.656296	0.3724	0.192497	0.106234	0.0497388	0.0346524
23.8	0.660734	0.374956	0.194093	0.107189	0.0499745	0.0348157
24	0.665553	0.377825	0.195609	0.108313	0.0502662	0.0349329
24.2	0.670278	0.380804	0.19669	0.10903	0.050458	0.0347426
24.4	0.674295	0.383913	0.197571	0.109447	0.0503894	0.0346108
24.6	0.677931	0.38644	0.198452	0.10976	0.0498614	0.034384
24.8	0.681812	0.389136	0.199963	0.110451	0.0502977	0.035068
25	0.685339	0.391229	0.20049	0.110736	0.0498569	0.0348208
25.2	0.689156	0.393323	0.201105	0.110886	0.0492035	0.0347651
25.4	0.693158	0.396051	0.20198	0.111482	0.0489623	0.0345536
25.6	0.697332	0.398422	0.203197	0.11223	0.0492546	0.0348043
25.8	0.70204	0.400846	0.205045	0.113217	0.0498387	0.0357367
26	0.705564	0.403279	0.206048	0.113247	0.0497907	0.0358869
26.2	0.70986	0.405956	0.20757	0.113278	0.050555	0.0355498
26.4	0.714475	0.408896	0.209168	0.113544	0.0511631	0.035484
26.6	0.719249	0.412272	0.210975	0.114853	0.0527867	0.036312
26.8	0.723919	0.414835	0.212576	0.115379	0.053417	0.0368003
27	0.728566	0.417093	0.214318	0.116636	0.0542211	0.037631
27.2	0.732625	0.419298	0.215689	0.117518	0.0549425	0.037804
27.4	0.737443	0.422296	0.217123	0.118917	0.0561853	0.0383227
27.6	0.741822	0.424533	0.218632	0.119605	0.0564465	0.0386816
27.8	0.746557	0.427237	0.220072	0.120577	0.0569186	0.0391099
28	0.751027	0.43036	0.221011	0.121671	0.0573666	0.0394946
28.2	0.755079	0.433185	0.222124	0.122609	0.0576663	0.0398281
28.4	0.758681	0.435641	0.222751	0.122834	0.0574629	0.0394978
28.6	0.762242	0.437707	0.223519	0.123167	0.0576478	0.0394048
28.8	0.766251	0.439814	0.224368	0.124218	0.0576618	0.0396687
29	0.770244	0.44175	0.225016	0.124619	0.0575632	0.0393037
29.2	0.774304	0.444407	0.225941	0.125169	0.0575326	0.0398149
29.4	0.778115	0.447157	0.227207	0.125623	0.0576105	0.0399328
29.6	0.781853	0.449272	0.228335	0.126052	0.0579684	0.0402277
29.8	0.785232	0.451446	0.229805	0.126267	0.0577815	0.0403667
30	0.788884	0.453888	0.230685	0.12648	0.0574639	0.040262
30.2	0.7928	0.456228	0.23209	0.126972	0.0574852	0.0403904
30.4	0.797013	0.458976	0.233694	0.127817	0.057984	0.0408089
30.6	0.800983	0.461789	0.23556	0.129117	0.0582726	0.0412617
30.8	0.804996	0.464352	0.236774	0.129575	0.0583767	0.0414569
31	0.808858	0.46694	0.238388	0.130736	0.0589288	0.0417926
31.2	0.812948	0.469642	0.240491	0.13196	0.0597599	0.0418944
31.4	0.81735	0.472419	0.242558	0.133369	0.0604567	0.0424168
31.6	0.820687	0.474244	0.244198	0.134026	0.0607848	0.0422903
31.8	0.824553	0.476886	0.245847	0.135087	0.0613324	0.0423224
32	0.828095	0.479222	0.247072	0.135753	0.0617064	0.0425434
32.2	0.831572	0.481705	0.248383	0.136227	0.062355	0.0426862
32.4	0.835353	0.483611	0.24938	0.136302	0.0628383	0.0425878
32.6	0.839224	0.485727	0.250399	0.137134	0.0635927	0.0430095
32.8	0.843068	0.488475	0.251468	0.138046	0.0639261	0.0432818
33	0.847101	0.491042	0.252872	0.138454	0.0646546	0.0434029
33.2	0.851408	0.49357	0.254272	0.139091	0.065009	0.0442493
33.4	0.855259	0.495594	0.255491	0.13943	0.0652252	0.0448706
33.6	0.859064	0.497611	0.2569	0.140215	0.0655024	0.0457011
33.8	0.862691	0.499973	0.258229	0.140708	0.0652617	0.0463613
34	0.866562	0.502324	0.258758	0.141354	0.0653163	0.0465231
34.2	0.869865	0.504484	0.259942	0.141883	0.0650208	0.0465459
34.4	0.873459	0.506994	0.260767	0.142568	0.0650154	0.0462929
34.6	0.876598	0.509642	0.26182	0.143063	0.0648909	0.0463999
34.8	0.879726	0.511963	0.262768	0.143452	0.0650642	0.0462798
35	0.883318	0.514479	0.26448	0.144283	0.0657463	0.0458298
35.2	0.887171	0.517421	0.266488	0.145641	0.0665393	0.0456441
35.4	0.890026	0.519386	0.267252	0.146006	0.0666197	0.0452147
35.6	0.892596	0.52146	0.268399	0.14672	0.0665683	0.0446458
35.8	0.895792	0.523792	0.26959	0.14724	0.0666321	0.0443437
36	0.898768	0.525982	0.27049	0.147522	0.066932	0.0445381
36.2	0.902295	0.52857	0.271757	0.14832	0.0674997	0.0447046
36.4	0.905484	0.530784	0.272493	0.148918	0.068111	0.044345
36.6	0.908613	0.533181	0.27339	0.149951	0.0683952	0.044068
36.8	0.911794	0.535913	0.274425	0.150654	0.068926	0.0440386
37	0.915336	0.537814	0.27564	0.151446	0.0696729	0.0444735
37.2	0.919058	0.539849	0.277158	0.152344	0.0704585	0.0453201
37.4	0.922295	0.542122	0.278682	0.152847	0.0708669	0.0462678
37.6	0.925347	0.544404	0.279796	0.153492	0.0713788	0.0466979
37.8	0.928303	0.546512	0.280326	0.153808	0.0713828	0.0466042
38	0.930984	0.548417	0.281353	0.153942	0.0719731	0.046369
38.2	0.933537	0.550214	0.282702	0.153839	0.071458	0.045862
38.4	0.936392	0.551903	0.283295	0.154039	0.0717305	0.0459576
38.6	0.939518	0.554295	0.285191	0.154431	0.0722387	0.0462304
38.8	0.942773	0.556351	0.286563	0.154913	0.072375	0.0463844
39	0.946494	0.558567	0.288348	0.155771	0.0731302	0.0464537
39.2	0.949757	0.560722	0.289803	0.156597	0.0731953	0.0470381
39.4	0.952358	0.562403	0.290951	0.156814	0.0727329	0.0472589
39.6	0.955684	0.56444	0.292408	0.157709	0.0729043	0.0477312
39.8	0.959285	0.566131	0.293762	0.158685	0.0732976	0.0479671
40	0.96256	0.568246	0.294661	0.159484	0.0731431	0.0485338
40.2	0.965928	0.570337	0.296043	0.160593	0.0730359	0.0487462
40.4	0.968661	0.57223	0.296753	0.161131	0.0731457	0.0484554
40.6	0.971884	0.573918	0.297949	0.161816	0.0727617	0.0490175
40.8	0.975209	0.576297	0.29898	0.162555	0.0733423	0.0495459
41	0.978591	0.578075	0.300553	0.163181	0.0735631	0.0499546
41.2	0.981427	0.580101	0.301961	0.164032	0.0737214	0.0505403
41.4	0.984377	0.582582	0.302848	0.164537	0.0739686	0.0511022
41.6	0.986713	0.584763	0.303067	0.165387	0.0742463	0.0506185
41.8	0.989606	0.586848	0.303937	0.16563	0.074721	0.0502286
42	0.992337	0.588881	0.304714	0.165959	0.0752065	0.0500356
42.2	0.994939	0.590636	0.305801	0.16645	0.0752006	0.0496046
42.4	0.997818	0.592399	0.306765	0.167191	0.0755715	0.0496065
42.6	1.00049	0.594644	0.308418	0.167987	0.0760466	0.0497864
42.8	1.00296	0.596904	0.30987	0.168513	0.0765328	0.0502582
43	1.00586	0.59909	0.311864	0.169387	0.0774634	0.0505478
43.2	1.00849	0.6017	0.313791	0.1705	0.078141	0.0514549
43.4	1.01081	0.603989	0.315196	0.171026	0.0782098	0.0516535
43.6	1.01358	0.606369	0.316212	0.17156	0.0789589	0.0517279
43.8	1.01624	0.608624	0.317473	0.172843	0.0796923	0.0519813
44	1.01871	0.611047	0.318513	0.173347	0.0799297	0.0525695
44.2	1.02171	0.613205	0.319638	0.174151	0.0804304	0.0530764
44.4	1.0248	0.615039	0.320724	0.174418	0.0810368	0.0534407
44.6	1.02772	0.617265	0.321934	0.174552	0.081212	0.0538737
44.8	1.03049	0.619741	0.323075	0.175135	0.0819296	0.0536495
45	1.03289	0.621525	0.324034	0.17541	0.0821762	0.0534723
45.2	1.0352	0.623714	0.324901	0.176303	0.0828093	0.0538575
45.4	1.03801	0.625898	0.325788	0.177011	0.0834749	0.0538776
45.6	1.04019	0.627659	0.326195	0.17762	0.0835451	0.0534876
45.8	1.04309	0.629414	0.32747	0.178164	0.0841982	0.0536137
46	1.04532	0.631328	0.327896	0.178778	0.0839358	0.0535887
46.2	1.0474	0.632978	0.329143	0.179438	0.0840036	0.0534438
46.4	1.04973	0.634534	0.329869	0.179846	0.0837678	0.0531495
46.6	1.05217	0.636581	0.331563	0.1806	0.0841707	0.0535982
46.8	1.05482	0.639014	0.333421	0.181155	0.0845574	0.0540108
47	1.05695	0.640898	0.334994	0.182702	0.0848657	0.054147
47.2	1.05948	0.643236	0.336569	0.184286	0.0850393	0.054851
47.4	1.06174	0.645073	0.3372	0.18462	0.0844885	0.0545306
47.6	1.06422	0.647316	0.338162	0.184976	0.084923	0.0544583
47.8	1.06646	0.648895	0.339228	0.185993	0.0851534	0.0548284
48	1.06919	0.650665	0.340747	0.186664	0.0854288	0.0554588
48.2	1.07217	0.652736	0.341924	0.187617	0.0863233	0.0557317
48.4	1.07478	0.654566	0.343407	0.188196	0.0873018	0.0556946
48.6	1.07706	0.656718	0.344309	0.188528	0.0870888	0.0554242
48.8	1.07947	0.658722	0.345527	0.189239	0.0874274	0.0553025
49	1.08163	0.660408	0.346889	0.190017	0.0878982	0.0555499
49.2	1.08393	0.662523	0.348531	0.191043	0.0890665	0.0562773
49.4	1.0863	0.664381	0.350007	0.191846	0.0895522	0.0567295
49.6	1.088	0.665797	0.350727	0.191905	0.0897071	0.0568646
49.8	1.08988	0.667347	0.352075	0.192416	0.0899402	0.0572293
50	1.09171	0.669072	0.352518	0.19267	0.0899508	0.0571761
50.2	1.0937	0.670452	0.353416	0.193103	0.0902465	0.0573979
50.4	1.09563	0.672216	0.353972	0.193551	0.0903953	0.057479
50.6	1.09731	0.673799	0.355056	0.194459	0.0906043	0.0575414
50.8	1.09875	0.67514	0.355722	0.195038	0.0905398	0.0575663
51	1.10001	0.676779	0.356404	0.19626	0.0906358	0.0579423
51.2	1.10196	0.678569	0.357282	0.197038	0.0907676	0.0584395
51.4	1.10349	0.679937	0.35768	0.197185	0.090633	0.0583409
51.6	1.10486	0.681445	0.358648	0.197125	0.0907071	0.0581883
51.8	1.10679	0.682996	0.360242	0.198096	0.0914364	0.0587243
52	1.10913	0.685398	0.362147	0.199045	0.0923082	0.0592815
52.2	1.11131	0.687685	0.36359	0.200208	0.0932118	0.0598585
52.4	1.11323	0.689261	0.364436	0.200583	0.0933282	0.0599486
52.6	1.11481	0.690826	0.365323	0.200848	0.0927877	0.0598451
52.8	1.11694	0.69315	0.366834	0.201795	0.0934259	0.0600069
53	1.11912	0.69514	0.368246	0.202402	0.0939747	0.0599665
53.2	1.12093	0.696792	0.369353	0.202589	0.0943974	0.0601669
53.4	1.12302	0.698452	0.370252	0.202697	0.0944446	0.0603278
53.6	1.12429	0.699742	0.370888	0.202726	0.094244	0.0600406
53.8	1.12604	0.701244	0.371685	0.203077	0.093989	0.0595988
54	1.1279	0.703163	0.371886	0.203281	0.0940827	0.0590777
54.2	1.12995	0.704894	0.371951	0.20407	0.0941092	0.0592908
54.4	1.13184	0.706429	0.372265	0.204695	0.0941106	0.0592393
54.6	1.13334	0.707318	0.372834	0.204851	0.0940622	0.0589768
54.8	1.13519	0.708739	0.373535	0.205359	0.0942952	0.0592406
55	1.13684	0.710423	0.373998	0.20576	0.09439	0.0590352
55.2	1.13869	0.712387	0.374842	0.206528	0.0948199	0.0590278
55.4	1.14064	0.714095	0.375791	0.207036	0.0950995	0.0591372
55.6	1.1429	0.716108	0.377414	0.207869	0.0957299	0.0596076
55.8	1.14521	0.718746	0.379217	0.209165	0.09657	0.0605002
56	1.14726	0.721176	0.380958	0.21023	0.0967763	0.0610301
56.2	1.14909	0.722989	0.3826	0.211274	0.0974614	0.0616842
56.4	1.15044	0.724595	0.383682	0.211932	0.0978214	0.0613891
56.6	1.15205	0.727109	0.385747	0.213561	0.0986964	0.0621505
56.8	1.15358	0.729606	0.387216	0.214692	0.0992651	0.0622187
57	1.15497	0.731361	0.388643	0.215087	0.09951	0.0623947
57.2	1.15585	0.732929	0.390028	0.215469	0.099845	0.063045
57.4	1.1575	0.734846	0.391121	0.216195	0.100392	0.0635605
57.6	1.15873	0.736185	0.392299	0.216769	0.100278	0.0638326
57.8	1.16018	0.737445	0.393306	0.217218	0.100609	0.0642456
58	1.16166	0.738674	0.394173	0.217496	0.101196	0.0647569
58.2	1.16348	0.73969	0.395227	0.218011	0.101556	0.0658407
58.4	1.16516	0.741224	0.396577	0.217923	0.101707	0.0660912
58.6	1.16662	0.742333	0.397198	0.217816	0.101821	0.065716
58.8	1.16826	0.743595	0.397454	0.217751	0.1018	0.065306
59	1.1693	0.744477	0.39762	0.217271	0.101244	0.0648211
59.2	1.17107	0.745911	0.398726	0.217612	0.101341	0.0646979
59.4	1.17313	0.74721	0.39961	0.218253	0.101332	0.0648354
59.6	1.17492	0.748733	0.400769	0.21897	0.10186	0.0650295
59.8	1.17634	0.750812	0.40186	0.21963	0.101931	0.0647103
60	1.1781	0.752547	0.402873	0.220349	0.102147	0.0645674
60.2	1.17912	0.75378	0.403776	0.220788	0.102721	0.0642469
60.4	1.1804	0.7553	0.404844	0.221656	0.102973	0.0639979
60.6	1.18205	0.757426	0.406143	0.223004	0.103958	0.0648893
60.8	1.18321	0.758987	0.407419	0.223867	0.10438	0.0649977
61	1.18465	0.760586	0.408581	0.22434	0.10474	0.0651541
61.2	1.18578	0.762379	0.40989	0.225533	0.105115	0.0658008
61.4	1.18785	0.764087	0.411368	0.226882	0.105997	0.066671
61.6	1.18928	0.765816	0.412973	0.227626	0.10641	0.0670295
61.8	1.19024	0.767087	0.413822	0.228331	0.106843	0.0673373
62	1.19129	0.768902	0.414861	0.229076	0.107706	0.0676167
62.2	1.19274	0.770893	0.416516	0.230119	0.108133	0.0680026
62.4	1.19397	0.772679	0.417744	0.230482	0.108241	0.0677334
62.6	1.19501	0.773445	0.418109	0.230645	0.108037	0.0673557
62.8	1.19592	0.774483	0.418763	0.230497	0.108105	0.0670285
63	1.197	0.775405	0.419729	0.230824	0.10774	0.0669773
63.2	1.1986	0.77734	0.421302	0.231554	0.10825	0.067059
63.4	1.19977	0.778717	0.422193	0.232333	0.108739	0.0671342
63.6	1.20071	0.779939	0.422948	0.232539	0.109107	0.0670467
63.8	1.20139	0.781239	0.423785	0.232999	0.109246	0.0667114
64	1.20197	0.782209	0.423923	0.2328	0.10924	0.0664679
64.2	1.20253	0.782883	0.424615	0.232833	0.109536	0.0668587
64.4	1.20372	0.784119	0.425416	0.233376	0.109904	0.067549
64.6	1.2051	0.785518	0.426216	0.234159	0.110669	0.0681004
64.8	1.20589	0.786759	0.42697	0.234599	0.110732	0.067951
65	1.207	0.788321	0.427483	0.234839	0.110793	0.0678375
65.2	1.2085	0.790546	0.428715	0.236144	0.11164	0.068626
65.4	1.21014	0.792402	0.430027	0.237084	0.112341	0.0690123
65.6	1.21098	0.793857	0.430746	0.237657	0.112321	0.0685816
65.8	1.21176	0.794982	0.431263	0.238337	0.112484	0.0686704
66	1.21312	0.796865	0.432762	0.239374	0.113012	0.0689929
66.2	1.21438	0.798275	0.433692	0.240238	0.112903	0.0691997
66.4	1.21525	0.799094	0.434156	0.240388	0.112046	0.0691494
66.6	1.21626	0.799799	0.434468	0.240807	0.111507	0.0692529
66.8	1.21693	0.800864	0.434816	0.241341	0.111499	0.0690348
67	1.21767	0.802033	0.435606	0.241614	0.111395	0.0688059
67.2	1.21843	0.803264	0.436644	0.242393	0.111592	0.0692689
67.4	1.21935	0.804539	0.437321	0.242934	0.111843	0.0694663
67.6	1.22063	0.806079	0.438395	0.243478	0.112221	0.070125
67.8	1.22108	0.807378	0.43906	0.243746	0.112446	0.0700054
68	1.22222	0.808601	0.439724	0.243965	0.112718	0.0702219
68.2	1.22351	0.809802	0.440511	0.244044	0.113396	0.0706403
68.4	1.22474	0.811489	0.44162	0.244598	0.114026	0.0707307
68.6	1.22587	0.813478	0.442807	0.245265	0.114822	0.0705937
68.8	1.22664	0.814891	0.44381	0.245449	0.115146	0.0703461
69	1.22822	0.816686	0.445452	0.246513	0.116282	0.070603
69.2	1.2291	0.818339	0.446361	0.246881	0.116766	0.0704038
69.4	1.2302	0.819457	0.447668	0.247315	0.117405	0.0704212
69.6	1.2311	0.820697	0.448929	0.247751	0.117864	0.0703414
69.8	1.23231	0.822221	0.450395	0.248642	0.118253	0.0707076
70	1.23308	0.822982	0.450703	0.249049	0.118143	0.0706057
70.2	1.23336	0.823474	0.450933	0.249398	0.117873	0.0702072
70.4	1.23413	0.82399	0.451324	0.249614	0.117807	0.0703155
70.6	1.23473	0.8247	0.451937	0.249874	0.117661	0.0703654
70.8	1.2352	0.825514	0.45233	0.250611	0.117631	0.0706803
71	1.2362	0.826513	0.453016	0.25084	0.117636	0.0707485
71.2	1.23742	0.827948	0.454025	0.25177	0.117832	0.0717314
71.4	1.23881	0.829728	0.455494	0.252423	0.118494	0.0724522
71.6	1.24005	0.830673	0.456088	0.253265	0.118682	0.0726447
71.8	1.24084	0.832024	0.456642	0.253462	0.118714	0.0724317
72	1.24191	0.833527	0.457922	0.254492	0.119226	0.0728127
72.2	1.24287	0.83554	0.458921	0.254892	0.119623	0.0731729
72.4	1.24378	0.837469	0.460094	0.256026	0.119804	0.0735251
72.6	1.24488	0.839008	0.461191	0.256837	0.120207	0.0736979
72.8	1.24562	0.840123	0.462311	0.257174	0.120401	0.0733544
73	1.24647	0.841829	0.463574	0.257939	0.121384	0.0735903
73.2	1.24655	0.843188	0.464004	0.257838	0.121406	0.0730348
73.4	1.24776	0.844452	0.465305	0.258671	0.122352	0.0733817
73.6	1.24863	0.845918	0.466773	0.259673	0.122745	0.0734425
73.8	1.24978	0.847005	0.467916	0.260624	0.12294	0.073874
74	1.25055	0.847859	0.468151	0.260792	0.12296	0.0738583
74.2	1.25132	0.848767	0.469205	0.261623	0.122979	0.0740555
74.4	1.25215	0.849875	0.469887	0.262089	0.122886	0.0748197
74.6	1.25268	0.850224	0.471034	0.26232	0.122538	0.0747823
74.8	1.25371	0.850977	0.471641	0.263187	0.122946	0.0752964
75	1.25436	0.851792	0.472714	0.263546	0.123193	0.0754933
75.2	1.25553	0.853024	0.474239	0.264454	0.124012	0.0761302
75.4	1.25633	0.854117	0.475632	0.265624	0.124618	0.076937
75.6	1.25705	0.854874	0.476002	0.266137	0.124686	0.076777
75.8	1.25746	0.856147	0.477122	0.266543	0.124965	0.0768249
76	1.25789	0.857719	0.478131	0.267406	0.125463	0.0773373
76.2	1.2586	0.859288	0.479384	0.267876	0.125784	0.0778381
76.4	1.25936	0.860589	0.479963	0.268317	0.126068	0.0774943
76.6	1.26016	0.861466	0.480807	0.268663	0.126402	0.0773361
76.8	1.26024	0.862632	0.48142	0.268911	0.126705	0.0770129
77	1.26041	0.863567	0.481749	0.26881	0.127046	0.0770417
77.2	1.26103	0.864638	0.482512	0.26932	0.12733	0.0769758
77.4	1.26186	0.865836	0.483297	0.26968	0.127636	0.0771166
77.6	1.26274	0.867373	0.484251	0.27038	0.127691	0.0775885
77.8	1.264	0.868533	0.484901	0.271391	0.127864	0.0781669
78	1.26456	0.870002	0.485544	0.271381	0.127949	0.0779311
78.2	1.26536	0.871053	0.486395	0.271829	0.127988	0.07776
78.4	1.26591	0.872405	0.487133	0.271838	0.127976	0.0780262
78.6	1.26695	0.873163	0.487558	0.271874	0.128546	0.0780149
78.8	1.2676	0.874271	0.488226	0.272277	0.128944	0.0781849
79	1.26793	0.875107	0.489257	0.27229	0.128919	0.0780811
79.2	1.26836	0.876049	0.490075	0.272638	0.129325	0.0777168
79.4	1.26867	0.876592	0.490798	0.272905	0.12944	0.0776474
79.6	1.26907	0.877549	0.491617	0.273004	0.129467	0.0771952
79.8	1.26934	0.87811	0.492076	0.273277	0.129467	0.0768031
80	1.2697	0.879482	0.492931	0.273664	0.129851	0.0770603
80.2	1.27013	0.880171	0.494343	0.274098	0.130237	0.0770289
80.4	1.27075	0.880635	0.494576	0.274445	0.130395	0.076707
80.6	1.27123	0.880887	0.495424	0.275224	0.130611	0.0769539
80.8	1.27101	0.881244	0.495591	0.275968	0.130641	0.0766065
81	1.27152	0.881797	0.496472	0.276672	0.130833	0.0766895
81.2	1.27202	0.882537	0.497341	0.277544	0.130951	0.0772449
81.4	1.27251	0.883237	0.498135	0.278107	0.131064	0.077433
81.6	1.27386	0.884645	0.499422	0.27952	0.131952	0.0785647
81.8	1.27473	0.885404	0.500555	0.280529	0.133003	0.0791417
82	1.27533	0.886978	0.501601	0.280909	0.13353	0.0794282
82.2	1.27605	0.888097	0.50231	0.281718	0.133628	0.0800961
82.4	1.27645	0.88914	0.502684	0.282189	0.134045	0.0805218
82.6	1.27715	0.890231	0.503106	0.282232	0.134391	0.0809281
82.8	1.27744	0.891195	0.503795	0.282544	0.13451	0.0808648
83	1.27755	0.891897	0.504476	0.282544	0.13421	0.0808588
83.2	1.27807	0.892899	0.505092	0.282847	0.134528	0.0812408
83.4	1.27915	0.893924	0.505849	0.283424	0.135032	0.0817973
83.6	1.27957	0.895147	0.506966	0.283796	0.135327	0.0817688
83.8	1.27968	0.895864	0.507617	0.284127	0.135331	0.0815822
84	1.2805	0.897448	0.50893	0.284793	0.135711	0.0820738
84.2	1.28129	0.898143	0.510491	0.285338	0.136177	0.0822536
84.4	1.28206	0.898887	0.511209	0.286505	0.136287	0.0820879
84.6	1.28246	0.899715	0.512316	0.287256	0.136487	0.0818442
84.8	1.28282	0.900794	0.513178	0.287863	0.136544	0.0815334
85	1.28364	0.901753	0.514755	0.288515	0.136769	0.0817866
85.2	1.28371	0.902497	0.515863	0.288959	0.136831	0.0820946
85.4	1.28442	0.903061	0.517024	0.289374	0.137274	0.0817307
85.6	1.28488	0.903901	0.517934	0.289909	0.138054	0.0821296
85.8	1.28509	0.904584	0.519069	0.290664	0.138629	0.0822949
86	1.28544	0.905519	0.519651	0.291491	0.13835	0.082336
86.2	1.28575	0.906162	0.520104	0.292378	0.138174	0.0824141
86.4	1.28603	0.906711	0.520425	0.292664	0.137996	0.0820363
86.6	1.28608	0.907147	0.520589	0.292915	0.137351	0.0819052
86.8	1.2866	0.907629	0.520929	0.293641	0.137327	0.081732
87	1.28705	0.908147	0.521411	0.29425	0.137549	0.0820798
87.2	1.28764	0.90915	0.521602	0.294663	0.137841	0.0824204
87.4	1.28816	0.909862	0.522156	0.294946	0.138294	0.0822188
87.6	1.2884	0.91069	0.522974	0.295416	0.138244	0.0823486
87.8	1.2895	0.91186	0.52372	0.295953	0.13852	0.0828145
88	1.29111	0.913345	0.524901	0.296491	0.138904	0.0835268
88.2	1.29203	0.914198	0.525753	0.296854	0.139463	0.0838446
88.4	1.29275	0.915772	0.526468	0.297699	0.139786	0.0837612
88.6	1.29359	0.917076	0.527455	0.298018	0.14025	0.0840312
88.8	1.29401	0.918258	0.528441	0.298366	0.140784	0.084544
89	1.29491	0.91916	0.529799	0.299094	0.141521	0.0849557
89.2	1.2952	0.919964	0.530731	0.299121	0.141975	0.0850393
89.4	1.29574	0.920354	0.531454	0.29881	0.142038	0.0850039
89.6	1.29588	0.921757	0.532536	0.29946	0.142801	0.085566
89.8	1.29639	0.92293	0.534035	0.300212	0.143186	0.0858486
90	1.29648	0.923509	0.5344	0.300788	0.142935	0.0858095
90.2	1.29658	0.92412	0.535251	0.301616	0.142787	0.0858365
90.4	1.29676	0.924761	0.535467	0.301673	0.142776	0.0853645
90.6	1.29655	0.925225	0.53591	0.302087	0.142579	0.0852372
90.8	1.29721	0.926007	0.536721	0.30251	0.143121	0.085738
91	1.29732	0.926598	0.536886	0.302654	0.14318	0.0860413
91.2	1.29735	0.927211	0.537244	0.302625	0.142871	0.0860683
91.4	1.29791	0.927709	0.538036	0.303094	0.143262	0.0862347
91.6	1.29806	0.92853	0.538607	0.303427	0.143386	0.0865547
91.8	1.2987	0.929351	0.539744	0.303628	0.143835	0.0866706
92	1.29906	0.930375	0.540638	0.304257	0.144087	0.0872257
92.2	1.29946	0.930806	0.540601	0.304704	0.144287	0.087118
92.4	1.29989	0.931879	0.541786	0.305671	0.144882	0.0875258
92.6	1.30013	0.932002	0.542542	0.306241	0.145298	0.0876895
92.8	1.30045	0.932552	0.543635	0.306543	0.145676	0.0882683
93	1.30156	0.933122	0.544765	0.307258	0.146175	0.0886684
93.2	1.30196	0.933738	0.545539	0.307675	0.146331	0.0884968
93.4	1.30237	0.934466	0.546336	0.308299	0.146684	0.0886009
93.6	1.30251	0.935294	0.547184	0.309279	0.147205	0.0883611
93.8	1.3029	0.935719	0.547762	0.310168	0.147387	0.0882915
94	1.30313	0.935981	0.547926	0.310833	0.147751	0.088037
94.2	1.30311	0.935549	0.548116	0.311072	0.147162	0.0872768
94.4	1.30317	0.935665	0.547989	0.311205	0.147144	0.0867394
94.6	1.30357	0.936418	0.548999	0.311826	0.146914	0.086876
94.8	1.30419	0.936957	0.549705	0.312072	0.147107	0.0869423
95	1.30445	0.937528	0.550082	0.312133	0.147494	0.086474
95.2	1.30453	0.938188	0.551244	0.312506	0.147425	0.0861396
95.4	1.30481	0.939296	0.552274	0.31306	0.147645	0.0861064
95.6	1.30494	0.940194	0.553133	0.312961	0.148068	0.0859992
95.8	1.3056	0.941111	0.554595	0.313649	0.148425	0.0870538
96	1.30618	0.942034	0.555213	0.314321	0.14875	0.0879666
96.2	1.30708	0.94296	0.556176	0.314693	0.148986	0.0887432
96.4	1.3075	0.944244	0.557695	0.315316	0.149801	0.0898121
96.6	1.30783	0.945175	0.558314	0.315918	0.150523	0.0905779
96.8	1.30858	0.946321	0.559389	0.316469	0.150879	0.0914366
97	1.30929	0.947253	0.56028	0.317396	0.151437	0.0919423
97.2	1.30933	0.948337	0.560888	0.318277	0.151726	0.0917691
97.4	1.30962	0.949174	0.561418	0.318957	0.152021	0.091702
97.6	1.30944	0.949444	0.561472	0.319596	0.152024	0.0913783
97.8	1.3098	0.950187	0.561984	0.320342	0.152195	0.0915986
98	1.3101	0.950446	0.562205	0.320332	0.152343	0.0913872
98.2	1.30989	0.950462	0.562641	0.320636	0.151951	0.091189
98.4	1.31004	0.951313	0.563158	0.321304	0.15224	0.0912427
98.6	1.31092	0.952127	0.563988	0.321344	0.152412	0.0908745
98.8	1.31114	0.95244	0.564692	0.321452	0.152746	0.0906705
99	1.3113	0.952815	0.565238	0.321694	0.153135	0.0902611
99.2	1.31167	0.953339	0.565823	0.321864	0.152433	0.0903112
99.4	1.3125	0.954521	0.56689	0.32235	0.153116	0.0904722
99.6	1.31334	0.955059	0.567546	0.322408	0.153716	0.0906406
99.8	1.31375	0.955395	0.568112	0.322944	0.153837	0.0912536
100	1.31372	0.95551	0.568218	0.322809	0.153749	0.0908662
100.2	1.31404	0.956373	0.569041	0.322958	0.154491	0.0915193
100.4	1.31439	0.957256	0.569565	0.323307	0.155138	0.0919924
100.6	1.31477	0.958395	0.57042	0.323825	0.155869	0.0925934
100.8	1.31473	0.958585	0.571044	0.323928	0.155714	0.0923153
101	1.31488	0.95905	0.571679	0.32429	0.155899	0.0923141
101.2	1.31486	0.959861	0.572082	0.324749	0.155883	0.0922251
101.4	1.31542	0.961037	0.573138	0.325415	0.156321	0.092789
101.6	1.31517	0.961235	0.573275	0.325801	0.156	0.0926986
101.8	1.31523	0.962127	0.57445	0.326219	0.156058	0.0933849
102	1.3154	0.962694	0.575166	0.326195	0.15621	0.0935399
102.2	1.31544	0.962776	0.575843	0.326616	0.156123	0.0933072
102.4	1.31553	0.962995	0.576329	0.326792	0.155985	0.0934809
102.6	1.31596	0.963439	0.576977	0.326993	0.15602	0.0935363
102.8	1.31583	0.964119	0.577809	0.327851	0.156092	0.0937955
103	1.31598	0.964325	0.578504	0.328274	0.156271	0.0936349
103.2	1.31628	0.964913	0.579404	0.328512	0.156548	0.0934717
103.4	1.31605	0.965495	0.579902	0.329115	0.156695	0.0926709
103.6	1.31573	0.965146	0.57989	0.329104	0.156666	0.091911
103.8	1.31544	0.965246	0.57995	0.329289	0.156705	0.0914614
104	1.31557	0.965993	0.580591	0.329769	0.157142	0.0914072
104.2	1.31598	0.966982	0.581034	0.330601	0.158158	0.0920178
104.4	1.3168	0.967956	0.581432	0.33115	0.158728	0.0923348
104.6	1.31691	0.968565	0.581756	0.332112	0.159572	0.0922926
104.8	1.31698	0.968431	0.582021	0.332526	0.15959	0.0919985
105	1.31787	0.96904	0.582692	0.333388	0.160013	0.0924639
105.2	1.31841	0.969935	0.583303	0.334114	0.16003	0.0929375
105.4	1.31889	0.970386	0.584173	0.334712	0.160406	0.0936273
105.6	1.31916	0.970465	0.584534	0.335171	0.16008	0.0935018
105.8	1.32002	0.971613	0.586327	0.336022	0.161039	0.0946258
106	1.32105	0.972089	0.587367	0.336505	0.161518	0.0945775
106.2	1.32162	0.972124	0.587653	0.336699	0.161531	0.0948388
106.4	1.32188	0.972832	0.588634	0.337252	0.161797	0.0959734
106.6	1.32212	0.972919	0.589001	0.337547	0.161602	0.0961924
106.8	1.32221	0.972999	0.589474	0.337958	0.161401	0.0963382
107	1.32263	0.973582	0.590658	0.338397	0.162115	0.0967185
107.2	1.32232	0.974178	0.591193	0.338677	0.161834	0.0964799
107.4	1.32188	0.974701	0.591566	0.338989	0.161587	0.0957788
107.6	1.32209	0.975297	0.592334	0.338901	0.162311	0.0957763
107.8	1.3228	0.976399	0.592851	0.339169	0.162618	0.0960797
108	1.32313	0.977342	0.593463	0.339904	0.16308	0.0967334
108.2	1.3234	0.977953	0.593629	0.340094	0.163726	0.0967313
108.4	1.32367	0.978197	0.593876	0.340521	0.163796	0.0963922
108.6	1.32358	0.978407	0.594274	0.340985	0.164151	0.0963963
108.8	1.32354	0.978691	0.594662	0.341447	0.164276	0.0961971
109	1.32404	0.979247	0.595322	0.342038	0.16454	0.0963943
109.2	1.32404	0.97989	0.596179	0.342187	0.164772	0.096617
109.4	1.32446	0.980893	0.59708	0.342941	0.165518	0.0969251
109.6	1.32525	0.982039	0.598132	0.343941	0.165748	0.0971712
109.8	1.32607	0.98304	0.599251	0.344832	0.166609	0.0978932
110	1.32591	0.982964	0.599158	0.34467	0.166231	0.0974352
110.2	1.3264	0.983288	0.599604	0.345025	0.166583	0.0977607
110.4	1.32646	0.983431	0.600042	0.345468	0.166637	0.0979388
110.6	1.32624	0.983009	0.599592	0.345249	0.166364	0.0973186
110.8	1.32655	0.983663	0.600103	0.345619	0.166398	0.0970172
111	1.32695	0.984709	0.601168	0.346075	0.16669	0.0973932
111.2	1.32699	0.985426	0.601816	0.346214	0.166557	0.0972244
111.4	1.32819	0.986754	0.602984	0.346925	0.167128	0.0974114
111.6	1.32926	0.987524	0.603708	0.347319	0.167306	0.0975733
111.8	1.32944	0.987726	0.604052	0.347674	0.166723	0.0975345
112	1.32909	0.988005	0.605002	0.347898	0.16658	0.0976461
112.2	1.329	0.98787	0.605054	0.347779	0.16605	0.0973911
112.4	1.3286	0.987603	0.605159	0.347974	0.165595	0.097212
112.6	1.32812	0.987395	0.60511	0.347803	0.165457	0.0971888
112.8	1.32806	0.987484	0.605447	0.348306	0.165435	0.0968725
113	1.3281	0.987375	0.606317	0.348353	0.165282	0.09699
113.2	1.32806	0.98828	0.606877	0.348755	0.165718	0.0973387
113.4	1.32815	0.989289	0.607474	0.349751	0.1661	0.0979106
113.6	1.32792	0.989208	0.60795	0.350143	0.166343	0.0979664
113.8	1.32737	0.98884	0.608297	0.349895	0.166499	0.0981875
114	1.3271	0.988621	0.60854	0.349702	0.166435	0.0977101
114.2	1.32745	0.988777	0.60919	0.350029	0.166994	0.0978019
114.4	1.32725	0.988883	0.60929	0.349928	0.167008	0.0974181
114.6	1.32725	0.989569	0.609413	0.350381	0.167479	0.0974863
114.8	1.32828	0.990359	0.610147	0.350875	0.16811	0.097706
115	1.32918	0.991486	0.610873	0.351448	0.168694	0.0986115
115.2	1.32999	0.992903	0.611957	0.351983	0.169677	0.0988906
115.4	1.33107	0.994088	0.613029	0.353088	0.170169	0.0992672
115.6	1.33122	0.9946	0.613735	0.35359	0.170293	0.099283
115.8	1.33099	0.995136	0.614401	0.353976	0.170409	0.0995911
116	1.33176	0.995712	0.615643	0.354565	0.171074	0.100353
116.2	1.33228	0.99622	0.615496	0.355209	0.171227	0.100487
116.4	1.3326	0.996469	0.616531	0.356141	0.171991	0.100865
116.6	1.33294	0.996682	0.616827	0.35678	0.172542	0.100924
116.8	1.33345	0.997072	0.617874	0.357808	0.173379	0.101164
117	1.33367	0.997386	0.618854	0.358642	0.174053	0.101716
117.2	1.33412	0.997976	0.619224	0.359478	0.174377	0.102024
117.4	1.334	0.997808	0.619322	0.359905	0.174322	0.102037
117.6	1.33363	0.997068	0.619666	0.360054	0.174267	0.101586
117.8	1.33345	0.997385	0.620267	0.360169	0.173762	0.101797
118	1.33396	0.998007	0.621059	0.360908	0.173746	0.101672
118.2	1.3338	0.998106	0.621364	0.361228	0.173946	0.101409
118.4	1.3339	0.998531	0.62178	0.361543	0.173905	0.100974
118.6	1.3332	0.998529	0.621584	0.361409	0.173508	0.100672
118.8	1.33348	0.999004	0.622087	0.361227	0.173423	0.100619
119	1.33341	0.999589	0.622544	0.361035	0.172947	0.100719
119.2	1.3332	0.999802	0.623153	0.360746	0.173183	0.100583
119.4	1.33296	1.00013	0.623636	0.360713	0.172932	0.100708
119.6	1.3329	1.00059	0.624755	0.36053	0.173223	0.100949
119.8	1.33313	1.00119	0.625822	0.360915	0.174145	0.101523
120	1.33365	1.0019	0.62659	0.361269	0.174686	0.102039
120.2	1.33373	1.00234	0.626962	0.361723	0.175254	0.102079
120.4	1.33428	1.00261	0.627741	0.36251	0.175999	0.1026
120.6	1.33452	1.00318	0.62839	0.363374	0.176494	0.102763
120.8	1.33509	1.00369	0.629399	0.364348	0.176973	0.103321
121	1.33542	1.00395	0.630165	0.36522	0.177507	0.103872
121.2	1.33571	1.00397	0.63017	0.365464	0.177312	0.103695
121.4	1.33572	1.00416	0.630398	0.365898	0.177532	0.103874
121.6	1.33606	1.00494	0.631543	0.36696	0.178205	0.103821
121.8	1.33662	1.00607	0.632228	0.367766	0.178528	0.104363
122	1.33753	1.00654	0.632937	0.368719	0.179421	0.104497
122.2	1.33821	1.00726	0.633347	0.369001	0.179772	0.104554
122.4	1.33821	1.00754	0.633096	0.368906	0.17911	0.104248
122.6	1.33792	1.00769	0.633231	0.369392	0.179069	0.104382
122.8	1.33849	1.00871	0.633672	0.370371	0.179207	0.105029
123	1.33894	1.0088	0.63404	0.370438	0.179217	0.105149
123.2	1.33917	1.00898	0.634614	0.370687	0.179396	0.105796
123.4	1.33913	1.00915	0.635024	0.370898	0.179011	0.106114
123.6	1.3395	1.00974	0.635863	0.371189	0.179403	0.10649
123.8	1.33995	1.0105	0.636188	0.372015	0.180271	0.107313
124	1.34005	1.01084	0.636611	0.372387	0.180081	0.107387
124.2	1.34012	1.01106	0.637156	0.372763	0.18053	0.107415
124.4	1.33985	1.01083	0.637135	0.373128	0.179998	0.107095
124.6	1.33944	1.0109	0.637582	0.373073	0.179577	0.106763
124.8	1.33977	1.01104	0.638132	0.373302	0.180124	0.10685
125	1.33897	1.01061	0.638223	0.372557	0.179789	0.105935
125.2	1.33888	1.01088	0.63853	0.372546	0.179956	0.105958
125.4	1.33913	1.01172	0.639398	0.372985	0.180889	0.106151
125.6	1.33984	1.01236	0.640038	0.37369	0.18157	0.105999
125.8	1.33998	1.01237	0.640419	0.374133	0.181886	0.106074
126	1.34063	1.01268	0.641391	0.374602	0.182564	0.106
126.2	1.34107	1.01344	0.642013	0.375107	0.182646	0.106204
126.4	1.34143	1.01369	0.642318	0.375687	0.183189	0.106592
126.6	1.34191	1.01448	0.643545	0.377019	0.184023	0.106923
126.8	1.34232	1.01519	0.644014	0.3775	0.184137	0.106972
127	1.34261	1.01567	0.644886	0.377563	0.184402	0.107442
127.2	1.34243	1.01622	0.645488	0.377954	0.184041	0.107717
127.4	1.34229	1.0163	0.645859	0.378096	0.183901	0.107776
127.6	1.34202	1.01702	0.646456	0.378404	0.184295	0.107819
127.8	1.34191	1.01725	0.647027	0.379157	0.184555	0.107942
128	1.34159	1.01777	0.648035	0.37953	0.184547	0.107742
128.2	1.34091	1.01762	0.648301	0.378961	0.184482	0.10745
128.4	1.34072	1.01742	0.648407	0.379094	0.184057	0.106967
128.6	1.34063	1.01791	0.648904	0.379015	0.184002	0.106851
128.8	1.34056	1.01803	0.648972	0.379293	0.184223	0.107091
129	1.34037	1.01793	0.649045	0.379083	0.183863	0.107091
129.2	1.34093	1.01863	0.649723	0.380389	0.184524	0.108302
129.4	1.34148	1.01938	0.650253	0.380958	0.18509	0.108695
129.6	1.34233	1.01932	0.650303	0.381479	0.18538	0.108959
129.8	1.34228	1.0192	0.650723	0.381798	0.185545	0.108968
130	1.34294	1.01958	0.651492	0.382131	0.185907	0.109362
130.2	1.34399	1.01999	0.651853	0.382734	0.186242	0.109946
130.4	1.34488	1.02055	0.652478	0.383112	0.186837	0.11053
130.6	1.34522	1.02093	0.652953	0.383703	0.18717	0.110562
130.8	1.34529	1.02096	0.65322	0.383544	0.187371	0.110883
131	1.34543	1.02134	0.653723	0.383962	0.187545	0.111467
131.2	1.34565	1.0217	0.654472	0.384475	0.187623	0.112015
131.4	1.34618	1.02211	0.655326	0.385296	0.188079	0.112201
131.6	1.3462	1.02297	0.65613	0.386206	0.188486	0.112143
131.8	1.34675	1.02318	0.657192	0.387299	0.188812	0.112144
132	1.34665	1.02344	0.657932	0.387237	0.189155	0.112204
132.2	1.34658	1.02306	0.658389	0.387351	0.188859	0.111881
132.4	1.34671	1.02315	0.65896	0.387777	0.188905	0.111581
132.6	1.3464	1.02318	0.658969	0.387914	0.188612	0.111561
132.8	1.34681	1.02318	0.659402	0.388394	0.18891	0.112064
133	1.34706	1.02354	0.660206	0.388646	0.189421	0.112571
133.2	1.3467	1.02393	0.660579	0.388937	0.189474	0.11269
133.4	1.347	1.02429	0.660694	0.388508	0.189559	0.112179
133.6	1.34711	1.02391	0.660603	0.388294	0.189598	0.111602
133.8	1.34628	1.02344	0.660544	0.388002	0.189321	0.111037
134	1.34596	1.02299	0.660425	0.38782	0.189004	0.110367
134.2	1.34593	1.02297	0.660531	0.388102	0.189381	0.110597
134.4	1.34592	1.02308	0.660624	0.388471	0.189994	0.111152
134.6	1.34658	1.02356	0.660894	0.389154	0.190387	0.111549
134.8	1.34714	1.02372	0.661132	0.389451	0.19072	0.112189
135	1.34772	1.02432	0.661457	0.390455	0.191067	0.112421
135.2	1.34814	1.02482	0.662128	0.391197	0.191512	0.112618
135.4	1.34843	1.02493	0.662687	0.391911	0.191851	0.112467
135.6	1.34851	1.02534	0.663581	0.392314	0.192252	0.112737
135.8	1.34872	1.02552	0.664231	0.393043	0.192465	0.112948
136	1.34922	1.02631	0.665407	0.393548	0.192689	0.113562
136.2	1.34949	1.02656	0.666244	0.394199	0.192989	0.11366
136.4	1.34925	1.02691	0.666532	0.394437	0.193273	0.113569
136.6	1.34984	1.02789	0.667408	0.395532	0.193569	0.114387
136.8	1.35021	1.02848	0.668256	0.395814	0.193936	0.114872
137	1.35009	1.02869	0.668437	0.395854	0.193918	0.115015
137.2	1.35051	1.02892	0.668657	0.395908	0.193574	0.114705
137.4	1.35085	1.02946	0.669069	0.39619	0.193753	0.114737
137.6	1.3506	1.02986	0.669354	0.396513	0.193864	0.114595
137.8	1.34994	1.02976	0.66936	0.396469	0.19403	0.114244
138	1.35002	1.0303	0.669787	0.396916	0.194465	0.114109
138.2	1.35033	1.03084	0.670293	0.397431	0.19516	0.114521
138.4	1.35097	1.03167	0.67094	0.398063	0.195839	0.115106
138.6	1.35123	1.03206	0.67134	0.397899	0.195831	0.115198
138.8	1.35122	1.03169	0.671481	0.397901	0.195776	0.11523
139	1.35113	1.03175	0.671587	0.398405	0.196212	0.115073
139.2	1.35057	1.03158	0.671675	0.39847	0.196372	0.11513
139.4	1.35033	1.03126	0.671864	0.398557	0.196708	0.115271
139.6	1.35027	1.03211	0.672399	0.398306	0.197139	0.115156
139.8	1.35013	1.03255	0.672458	0.398819	0.197315	0.11529
140	1.35029	1.03283	0.672792	0.398822	0.197139	0.115393
140.2	1.35014	1.03269	0.672439	0.398772	0.197176	0.11479
140.4	1.3503	1.03311	0.672307	0.399011	0.196821	0.11439
140.6	1.35051	1.0335	0.672762	0.39942	0.196705	0.114608
140.8	1.35094	1.03369	0.67293	0.399382	0.196876	0.114495
141	1.35086	1.03356	0.673218	0.399472	0.196589	0.114695
141.2	1.35108	1.03403	0.674094	0.399684	0.196811	0.11483
141.4	1.35114	1.03457	0.674603	0.400225	0.196763	0.114916
141.6	1.35151	1.03498	0.675675	0.400811	0.19718	0.114778
141.8	1.35174	1.03512	0.67627	0.401061	0.19781	0.11461
142	1.35213	1.03603	0.677484	0.401566	0.197946	0.115169
142.2	1.35216	1.0361	0.678101	0.401971	0.198015	0.115275
142.4	1.35223	1.0368	0.678841	0.402265	0.198417	0.115729
142.6	1.35273	1.0367	0.67942	0.402417	0.198526	0.115949
142.8	1.3528	1.03653	0.679711	0.403104	0.198235	0.115585
143	1.35297	1.03698	0.680117	0.403541	0.198432	0.115654
143.2	1.35342	1.03733	0.680882	0.404069	0.198887	0.115983
143.4	1.35392	1.0373	0.681296	0.404312	0.199302	0.116189
143.6	1.35422	1.03763	0.681579	0.404411	0.199798	0.116027
143.8	1.35437	1.03761	0.68167	0.405187	0.200497	0.116561
144	1.35493	1.03728	0.681747	0.405365	0.20053	0.116792
144.2	1.35546	1.03755	0.681952	0.405944	0.201204	0.116719
144.4	1.35534	1.03747	0.681672	0.406258	0.201187	0.117039
144.6	1.35478	1.03693	0.681736	0.406771	0.201984	0.1172
144.8	1.35479	1.0369	0.681888	0.407132	0.202475	0.117795
145	1.35419	1.0365	0.681655	0.407492	0.202668	0.117871
145.2	1.35472	1.0368	0.682247	0.408238	0.20328	0.117909
145.4	1.355	1.03676	0.682351	0.408885	0.20348	0.118093
145.6	1.35482	1.03667	0.682688	0.408852	0.203751	0.118126
145.8	1.35409	1.03663	0.682278	0.408439	0.203116	0.117639
146	1.35373	1.03669	0.682732	0.408436	0.202855	0.117869
146.2	1.35336	1.03667	0.682547	0.40817	0.202347	0.117157
146.4	1.35375	1.03751	0.683379	0.408106	0.202428	0.117224
146.6	1.35398	1.03814	0.684457	0.408713	0.202531	0.117383
146.8	1.35375	1.03812	0.684578	0.408561	0.201765	0.116901
147	1.35431	1.03906	0.685852	0.408811	0.20158	0.117243
147.2	1.35507	1.03982	0.686878	0.409482	0.201958	0.118121
147.4	1.35483	1.03968	0.687051	0.409816	0.201905	0.118335
147.6	1.35445	1.03941	0.687216	0.409995	0.202047	0.117894
147.8	1.3546	1.03948	0.68748	0.410337	0.202382	0.117964
148	1.35505	1.03944	0.687905	0.410978	0.202141	0.118568
148.2	1.35518	1.04003	0.688681	0.411723	0.202667	0.119102
148.4	1.35502	1.0404	0.689084	0.412447	0.20295	0.119624
148.6	1.35475	1.0407	0.689837	0.413046	0.203596	0.119751
148.8	1.35501	1.04128	0.690236	0.413403	0.203869	0.120365
149	1.35574	1.04162	0.690609	0.414293	0.20477	0.120547
149.2	1.35655	1.04206	0.691809	0.414762	0.205691	0.12064
149.4	1.35655	1.04199	0.691771	0.414909	0.205894	0.120824
149.6	1.35658	1.04206	0.691899	0.415197	0.205915	0.120654
149.8	1.35677	1.04218	0.692088	0.415492	0.206005	0.120614
150	1.35704	1.04245	0.693042	0.415767	0.206389	0.120935
150.2	1.35719	1.04264	0.693045	0.415847	0.206093	0.120441
150.4	1.3577	1.04304	0.693685	0.415888	0.206574	0.120986
150.6	1.35803	1.04311	0.694272	0.416285	0.206507	0.121128
150.8	1.35884	1.04305	0.694597	0.416564	0.206577	0.121596
151	1.35896	1.04322	0.695077	0.416741	0.206528	0.121263
151.2	1.35895	1.04303	0.6949	0.417103	0.206798	0.121513
151.4	1.35894	1.04249	0.694846	0.417769	0.207206	0.120861
151.6	1.35892	1.04201	0.69457	0.417775	0.207163	0.12004
151.8	1.35941	1.04216	0.694857	0.418381	0.207291	0.120379
152	1.35983	1.04243	0.695433	0.418948	0.207395	0.121086
152.2	1.35983	1.04278	0.69564	0.41931	0.20739	0.120748
152.4	1.3597	1.04307	0.69565	0.419589	0.207333	0.120713
152.6	1.35937	1.04297	0.6961	0.418929	0.207374	0.120501
152.8	1.3598	1.0429	0.696534	0.419178	0.207939	0.120493
153	1.35995	1.04296	0.697176	0.419812	0.208895	0.120992
153.2	1.35966	1.04295	0.697523	0.419577	0.208999	0.120697
153.4	1.35971	1.04319	0.697685	0.420369	0.209087	0.120948
153.6	1.36001	1.04328	0.698241	0.421011	0.20954	0.121143
153.8	1.36001	1.04376	0.698493	0.421336	0.210005	0.121409
154	1.35931	1.04391	0.698739	0.421419	0.209732	0.121482
154.2	1.35953	1.04401	0.69917	0.421582	0.209923	0.121796
154.4	1.36007	1.04439	0.700186	0.422057	0.210437	0.122486
154.6	1.35987	1.04421	0.700557	0.422186	0.210473	0.12225
154.8	1.36031	1.04483	0.701194	0.423153	0.211389	0.12309
155	1.36004	1.04487	0.70119	0.423146	0.211715	0.122712
155.2	1.3603	1.04519	0.701425	0.42382	0.21245	0.123275
155.4	1.3606	1.04583	0.70191	0.42452	0.212762	0.122972
155.6	1.36043	1.04609	0.701805	0.42437	0.212515	0.122924
155.8	1.36056	1.04664	0.702262	0.424886	0.212608	0.123682
156	1.36062	1.04689	0.702549	0.424999	0.212864	0.123191
156.2	1.36059	1.04694	0.702514	0.424987	0.212547	0.122923
156.4	1.36081	1.04718	0.702862	0.425138	0.212842	0.123483
156.6	1.36101	1.04764	0.703566	0.425285	0.213124	0.123351
156.8	1.36162	1.04781	0.703764	0.42588	0.213225	0.12337
157	1.36185	1.04804	0.703955	0.42599	0.213695	0.123569
157.2	1.36212	1.04845	0.704211	0.426159	0.213475	0.122926
157.4	1.36279	1.04913	0.705046	0.427234	0.214167	0.123548
157.6	1.36323	1.04925	0.705376	0.427199	0.214309	0.123548
157.8	1.36337	1.04971	0.705712	0.427711	0.21426	0.123812
158	1.36369	1.04977	0.705809	0.4278	0.214184	0.123729
158.2	1.36408	1.04959	0.706745	0.428025	0.214548	0.124202
158.4	1.36417	1.04936	0.70705	0.428152	0.214745	0.12405
158.6	1.36355	1.04892	0.706722	0.427411	0.214519	0.12381
158.8	1.36387	1.04984	0.707631	0.428569	0.214971	0.124404
159	1.36359	1.04963	0.707981	0.428439	0.214713	0.124181
159.2	1.36336	1.04976	0.708407	0.428483	0.214447	0.123883
159.4	1.36278	1.04995	0.708797	0.428346	0.21382	0.123606
159.6	1.36229	1.0496	0.708801	0.428171	0.214105	0.123609
159.8	1.36207	1.04924	0.709127	0.4286	0.214223	0.123861
160	1.36201	1.04948	0.709792	0.42943	0.214857	0.124073
160.2	1.3622	1.04985	0.709857	0.429785	0.214466	0.124206
160.4	1.36255	1.0504	0.710077	0.430995	0.214896	0.124723
160.6	1.36275	1.05086	0.710526	0.431426	0.215326	0.124671
160.8	1.36297	1.05066	0.710684	0.431703	0.215584	0.12462
161	1.36314	1.05078	0.711159	0.432139	0.216092	0.124541
161.2	1.3628	1.05068	0.711471	0.432531	0.215651	0.124384
161.4	1.36302	1.05109	0.711561	0.432724	0.215859	0.124825
161.6	1.36328	1.05099	0.711749	0.433116	0.215669	0.124528
161.8	1.36324	1.0509	0.711836	0.43329	0.215841	0.124467
162	1.36395	1.05082	0.711982	0.433583	0.216664	0.125017
162.2	1.36378	1.05083	0.712245	0.433612	0.216698	0.125411
162.4	1.36364	1.05109	0.711734	0.4336	0.216567	0.125473
162.6	1.36368	1.05133	0.711691	0.433822	0.216464	0.125456
162.8	1.36387	1.05177	0.712247	0.434108	0.216129	0.125412
163	1.36409	1.05137	0.712454	0.433627	0.215774	0.125367
163.2	1.36442	1.0511	0.712839	0.433505	0.215828	0.125376
163.4	1.36433	1.05107	0.712693	0.433319	0.215664	0.125515
163.6	1.36473	1.05122	0.713182	0.433772	0.216252	0.125624
163.8	1.36488	1.05112	0.713646	0.43395	0.216035	0.125819
164	1.36548	1.05193	0.714044	0.434536	0.216549	0.126024
164.2	1.36524	1.05221	0.713855	0.434416	0.216449	0.125347
164.4	1.36549	1.05292	0.714224	0.435158	0.217143	0.125691
164.6	1.36548	1.05297	0.714752	0.435398	0.217627	0.125703
164.8	1.36514	1.05272	0.714889	0.435461	0.217814	0.125552
165	1.36475	1.05301	0.715139	0.435347	0.217881	0.125521
165.2	1.36429	1.05308	0.715517	0.435694	0.218121	0.12561
165.4	1.36447	1.0537	0.716093	0.436105	0.218998	0.126007
165.6	1.36441	1.05394	0.716767	0.436389	0.219563	0.126058
165.8	1.36489	1.05439	0.717497	0.43637	0.220281	0.126431
166	1.36541	1.05459	0.717814	0.436714	0.220859	0.127097
166.2	1.36526	1.05528	0.7176	0.436725	0.22068	0.127093
166.4	1.36508	1.05526	0.717719	0.436699	0.220839	0.127354
166.6	1.36563	1.05523	0.718484	0.436985	0.221581	0.127726
166.8	1.36561	1.05494	0.71886	0.436777	0.221442	0.127757
167	1.36584	1.05464	0.719048	0.43699	0.221966	0.1282
167.2	1.36611	1.05384	0.719066	0.436927	0.222059	0.128484
167.4	1.36601	1.0537	0.718674	0.436812	0.221663	0.128437
167.6	1.36637	1.05402	0.719254	0.437286	0.221748	0.128393
167.8	1.3662	1.05358	0.718612	0.437134	0.221584	0.12776
168	1.36638	1.05442	0.718244	0.43773	0.221602	0.127561
168.2	1.36626	1.05472	0.718506	0.438327	0.221812	0.12732
168.4	1.36661	1.05518	0.718892	0.439102	0.22184	0.127298
168.6	1.36675	1.05534	0.719169	0.439527	0.221957	0.12771
168.8	1.36659	1.05542	0.719384	0.439774	0.221759	0.127538
169	1.36668	1.05591	0.719507	0.440486	0.221581	0.127761
169.2	1.36657	1.05581	0.71977	0.440944	0.221671	0.127443
169.4	1.36673	1.05608	0.720169	0.440963	0.221707	0.127226
169.6	1.36673	1.05631	0.720754	0.44113	0.221933	0.127112
169.8	1.36673	1.05605	0.72083	0.441342	0.221951	0.127334
170	1.36654	1.05572	0.721007	0.441475	0.222261	0.126982
170.2	1.3668	1.05592	0.721539	0.44195	0.222961	0.127518
170.4	1.36707	1.0555	0.722243	0.44234	0.223491	0.127709
170.6	1.36723	1.05517	0.722609	0.44247	0.224047	0.127792
170.8	1.36688	1.05493	0.72258	0.442701	0.223937	0.127964
171	1.36733	1.05523	0.723259	0.443096	0.22473	0.128822
171.2	1.36765	1.0556	0.723623	0.44307	0.225327	0.129302
171.4	1.36777	1.05654	0.724201	0.443102	0.225508	0.129656
171.6	1.36805	1.05745	0.725047	0.443034	0.22575	0.129484
171.8	1.36797	1.05769	0.724439	0.443053	0.225888	0.129321
172	1.36824	1.05857	0.725407	0.443432	0.225965	0.129929
172.2	1.36822	1.05875	0.72572	0.443505	0.226121	0.130195
172.4	1.36858	1.05925	0.726452	0.444203	0.226373	0.130621
172.6	1.36905	1.06001	0.726778	0.444719	0.226276	0.131286
172.8	1.3692	1.06015	0.727059	0.445171	0.226174	0.131434
173	1.36886	1.06003	0.727065	0.445391	0.225875	0.131499
173.2	1.3683	1.05944	0.727538	0.445526	0.225865	0.131207
173.4	1.36849	1.05934	0.727866	0.446238	0.226404	0.13126
173.6	1.36833	1.05918	0.728539	0.447042	0.22695	0.13163
173.8	1.36835	1.05867	0.728233	0.447434	0.22691	0.131472
174	1.3688	1.05842	0.728751	0.447972	0.22745	0.131478
174.2	1.36917	1.05836	0.728998	0.448548	0.227914	0.131953
174.4	1.36936	1.0581	0.729028	0.44897	0.227771	0.131805
174.6	1.36949	1.05822	0.729352	0.449215	0.22784	0.131928
174.8	1.36963	1.05846	0.729722	0.449776	0.228116	0.132396
175	1.36966	1.05826	0.729955	0.449847	0.228171	0.132132
175.2	1.36967	1.05828	0.730086	0.449805	0.227983	0.132048
175.4	1.36963	1.05792	0.729956	0.449693	0.227325	0.13166
175.6	1.36944	1.05797	0.730029	0.449722	0.226821	0.131232
175.8	1.36926	1.05791	0.729373	0.449856	0.226168	0.130863
176	1.36922	1.05784	0.730056	0.449787	0.225686	0.130872
176.2	1.36921	1.05823	0.729711	0.449886	0.225379	0.130865
176.4	1.36966	1.05845	0.730349	0.450161	0.225423	0.130754
176.6	1.36953	1.05929	0.730539	0.450208	0.225639	0.131147
176.8	1.36902	1.05966	0.73077	0.450236	0.225896	0.131167
177	1.36916	1.06006	0.731304	0.450941	0.226202	0.131161
177.2	1.36933	1.06067	0.7317	0.451467	0.226689	0.131143
177.4	1.36988	1.06153	0.731991	0.451704	0.227459	0.131146
177.6	1.36961	1.06182	0.732121	0.451895	0.2279	0.131564
177.8	1.36998	1.06237	0.732533	0.452027	0.228509	0.13165
178	1.37014	1.06252	0.73322	0.4524	0.229666	0.132303
178.2	1.37036	1.06278	0.733198	0.452687	0.230287	0.132625
178.4	1.37057	1.06284	0.733406	0.453148	0.23044	0.133014
178.6	1.3707	1.0627	0.733627	0.45302	0.23081	0.133291
178.8	1.36992	1.06183	0.733466	0.452988	0.230867	0.133152
179	1.36976	1.0611	0.733102	0.453027	0.230653	0.133047
179.2	1.37002	1.06072	0.733491	0.453308	0.230542	0.133087
179.4	1.37012	1.06011	0.733521	0.453781	0.230707	0.133012
179.6	1.37031	1.06003	0.73383	0.454269	0.23039	0.132879
179.8	1.37068	1.05994	0.734117	0.454647	0.229901	0.132843
180	1.37063	1.05992	0.734703	0.454836	0.229967	0.132815
180.2	1.3707	1.06004	0.734806	0.455215	0.229944	0.132845
180.4	1.3707	1.05997	0.73533	0.455157	0.230119	0.132881
180.6	1.37031	1.06031	0.735459	0.455765	0.230301	0.133001
180.8	1.36992	1.06062	0.735707	0.455942	0.230319	0.132681
181	1.37007	1.06078	0.736144	0.456106	0.230539	0.132729
181.2	1.37023	1.06099	0.736526	0.455902	0.231046	0.132935
181.4	1.37035	1.0616	0.736976	0.455944	0.231443	0.133402
181.6	1.36985	1.06147	0.737272	0.456114	0.231684	0.133944
181.8	1.37015	1.06231	0.738506	0.45649	0.232748	0.134078
182	1.36972	1.06218	0.738442	0.456633	0.23319	0.13388
182.2	1.36991	1.06228	0.738198	0.456613	0.233183	0.133515
182.4	1.37013	1.06287	0.738727	0.456658	0.233462	0.133712
182.6	1.3712	1.06322	0.739594	0.456895	0.233956	0.13448
182.8	1.37148	1.06403	0.74015	0.457486	0.234357	0.135085
183	1.37211	1.0643	0.740254	0.457536	0.23465	0.134877
183.2	1.3727	1.06463	0.740822	0.458114	0.234854	0.134957
183.4	1.37343	1.06507	0.740968	0.45851	0.235319	0.135441
183.6	1.37389	1.06594	0.741242	0.458661	0.235173	0.135804
183.8	1.37377	1.06597	0.741347	0.458672	0.235265	0.136027
184	1.37355	1.06585	0.741031	0.458676	0.23526	0.135894
184.2	1.37346	1.06549	0.740581	0.458734	0.235469	0.136222
184.4	1.37307	1.06483	0.74014	0.458338	0.235407	0.136039
184.6	1.37232	1.06423	0.739527	0.458416	0.23534	0.135678
184.8	1.37226	1.06422	0.739723	0.458537	0.235906	0.135894
185	1.37217	1.06416	0.73974	0.458773	0.236161	0.136208
185.2	1.37193	1.06413	0.739755	0.459212	0.236434	0.136567
185.4	1.37131	1.06389	0.739298	0.459168	0.236041	0.136318
185.6	1.37089	1.06377	0.739328	0.459556	0.236066	0.136138
185.8	1.37077	1.06417	0.739713	0.460151	0.236383	0.136043
186	1.3709	1.06404	0.739546	0.460128	0.235823	0.135947
186.2	1.37181	1.06449	0.740621	0.461042	0.235911	0.136572
186.4	1.37258	1.06545	0.741928	0.461729	0.236444	0.137748
186.6	1.37368	1.06603	0.743427	0.462559	0.236932	0.138473
186.8	1.37362	1.06669	0.743783	0.462879	0.237005	0.138443
187	1.37382	1.06658	0.744335	0.462939	0.237101	0.138232
187.2	1.3745	1.0673	0.744985	0.463408	0.23697	0.139054
187.4	1.37441	1.06731	0.745113	0.463454	0.236665	0.138892
187.6	1.37452	1.06712	0.745784	0.463761	0.236769	0.138912
187.8	1.37458	1.06682	0.745757	0.463869	0.237072	0.138885
188	1.37468	1.0669	0.745703	0.463985	0.237184	0.139173
188.2	1.37452	1.06645	0.745358	0.463963	0.237568	0.138924
188.4	1.37436	1.06628	0.745131	0.463916	0.237718	0.139143
188.6	1.37429	1.06652	0.745036	0.464383	0.238287	0.139096
188.8	1.37473	1.06723	0.745461	0.464906	0.238642	0.139438
189	1.37414	1.06721	0.744786	0.464498	0.238321	0.139001
189.2	1.37332	1.06721	0.744045	0.46406	0.23814	0.138869
189.4	1.37334	1.06706	0.743654	0.464121	0.238288	0.138746
189.6	1.37337	1.06715	0.743614	0.464214	0.238613	0.139186
189.8	1.37324	1.0671	0.743509	0.463927	0.238758	0.139359
190	1.3732	1.06693	0.743516	0.463742	0.238951	0.139435
190.2	1.37338	1.06691	0.74435	0.464348	0.239376	0.13978
190.4	1.37361	1.06698	0.744966	0.464422	0.24022	0.139862
190.6	1.37411	1.06665	0.745481	0.464752	0.240451	0.139425
190.8	1.37469	1.06647	0.745812	0.465445	0.240851	0.13956
191	1.37464	1.06648	0.746071	0.465548	0.240936	0.139403
191.2	1.37485	1.06652	0.746214	0.466078	0.240946	0.139385
191.4	1.37432	1.06625	0.746193	0.46621	0.241007	0.138975
191.6	1.37469	1.0661	0.746587	0.466601	0.24121	0.13906
191.8	1.37447	1.06619	0.746213	0.466602	0.241151	0.138664
192	1.37437	1.06602	0.746203	0.466626	0.24105	0.138085
192.2	1.37402	1.06551	0.746291	0.466641	0.240851	0.137399
192.4	1.3741	1.0655	0.746641	0.466778	0.2412	0.137259
192.6	1.37439	1.06588	0.746851	0.466991	0.241294	0.136992
192.8	1.37406	1.0662	0.747229	0.467206	0.240836	0.137008
193	1.37389	1.06622	0.747441	0.46716	0.240712	0.136743
193.2	1.37383	1.0665	0.747962	0.467843	0.240809	0.137069
193.4	1.37435	1.06646	0.748599	0.468325	0.240916	0.13703
193.6	1.37412	1.06634	0.749063	0.467984	0.240711	0.137248
193.8	1.37371	1.06647	0.749253	0.468384	0.240557	0.137521
194	1.37386	1.06658	0.749905	0.469099	0.240679	0.138129
194.2	1.37426	1.06673	0.750521	0.469515	0.240965	0.138615
194.4	1.37469	1.06725	0.751013	0.470419	0.241584	0.139119
194.6	1.37509	1.06733	0.75135	0.470911	0.241943	0.139233
194.8	1.37576	1.06803	0.751568	0.471566	0.24241	0.14043
195	1.37586	1.06837	0.751585	0.47147	0.242378	0.141079
195.2	1.37648	1.06864	0.751859	0.472095	0.242832	0.141861
195.4	1.3764	1.06901	0.75219	0.471854	0.242675	0.142173
195.6	1.37647	1.06883	0.752209	0.471776	0.242861	0.142085
195.8	1.37692	1.06873	0.752545	0.471639	0.242932	0.141663
196	1.37734	1.06846	0.752605	0.471664	0.243183	0.141122
196.2	1.37774	1.06845	0.752726	0.471736	0.243585	0.141341
196.4	1.37851	1.06904	0.752838	0.471968	0.244505	0.141676
196.6	1.37851	1.07001	0.752729	0.472139	0.244608	0.141844
196.8	1.37779	1.06997	0.752611	0.472322	0.244486	0.141274
197	1.378	1.07057	0.753214	0.472349	0.244784	0.141202
197.2	1.37807	1.07079	0.753577	0.472898	0.244909	0.141473
197.4	1.37797	1.07079	0.75385	0.472739	0.24494	0.141123
197.6	1.37757	1.07057	0.753855	0.472683	0.244888	0.141075
197.8	1.37717	1.07035	0.753111	0.472976	0.244732	0.140694
198	1.3773	1.0701	0.753002	0.472616	0.244777	0.14029
198.2	1.3772	1.06971	0.75269	0.472871	0.244726	0.140015
198.4	1.37708	1.06942	0.752998	0.473235	0.244737	0.14005
198.6	1.37733	1.0693	0.753369	0.473494	0.244728	0.139982
198.8	1.37768	1.06974	0.753381	0.473823	0.244577	0.140952
199	1.37804	1.06976	0.753953	0.474245	0.245012	0.141144
199.2	1.37803	1.06994	0.754699	0.474688	0.24526	0.141446
199.4	1.37785	1.07	0.755168	0.474796	0.245435	0.14125
199.6	1.37803	1.06971	0.755251	0.475125	0.245872	0.141607
199.8	1.37849	1.06976	0.755844	0.475614	0.246224	0.14183
200	1.37889	1.07045	0.75575	0.475848	0.246877	0.141871
200.2	1.37892	1.0713	0.755714	0.476283	0.247308	0.142512
200.4	1.37896	1.07158	0.755632	0.476176	0.247823	0.142624
200.6	1.37842	1.07184	0.755397	0.476079	0.24749	0.14225
200.8	1.37803	1.07163	0.755001	0.476052	0.247418	0.142136
201	1.37776	1.0719	0.755106	0.475871	0.247444	0.142824
201.2	1.37782	1.07197	0.75544	0.476505	0.248028	0.143157
201.4	1.37717	1.07118	0.755051	0.476006	0.247421	0.142555
201.6	1.37731	1.07094	0.755216	0.47602	0.247425	0.142293
201.8	1.3772	1.07051	0.754845	0.476005	0.247307	0.142137
202	1.37731	1.07013	0.755258	0.475893	0.247516	0.142246
202.2	1.37707	1.06959	0.755417	0.476793	0.247196	0.142371
202.4	1.37656	1.06925	0.756158	0.476962	0.247129	0.142439
202.6	1.37666	1.06938	0.756323	0.477242	0.246669	0.142628
202.8	1.37728	1.06984	0.756955	0.477815	0.247402	0.1435
203	1.3777	1.07008	0.758106	0.478527	0.247612	0.143596
203.2	1.3781	1.07021	0.758751	0.478841	0.247969	0.144129
203.4	1.37867	1.0703	0.758834	0.479178	0.248235	0.144206
203.6	1.3791	1.07052	0.759286	0.479649	0.248817	0.144806
203.8	1.37961	1.07074	0.75963	0.479913	0.248979	0.144824
204	1.3801	1.07116	0.759694	0.480281	0.249057	0.144537
204.2	1.38023	1.07116	0.75947	0.480655	0.249233	0.144478
204.4	1.3803	1.07067	0.75922	0.480042	0.249268	0.144221
204.6	1.37982	1.07101	0.758958	0.479997	0.249153	0.143903
204.8	1.37935	1.07098	0.75867	0.479819	0.24923	0.144069
205	1.37895	1.0712	0.758538	0.479762	0.249024	0.144198
205.2	1.37896	1.07162	0.759162	0.48013	0.249304	0.144174
205.4	1.37893	1.07156	0.759454	0.480048	0.248839	0.14384
205.6	1.37936	1.07191	0.76013	0.480507	0.249592	0.144065
205.8	1.37884	1.0718	0.759847	0.480136	0.249279	0.143785
206	1.37853	1.0717	0.760025	0.480242	0.249397	0.14352
206.2	1.37824	1.07158	0.759788	0.480243	0.249201	0.143229
206.4	1.37822	1.0715	0.760309	0.479687	0.249277	0.143226
206.6	1.37911	1.07214	0.760658	0.479907	0.249545	0.143821
206.8	1.37981	1.07256	0.761552	0.480348	0.250434	0.144575
207	1.38011	1.07319	0.761857	0.480629	0.250498	0.144815
207.2	1.38049	1.07266	0.761496	0.48055	0.250986	0.145015
207.4	1.38077	1.07274	0.761505	0.481045	0.251192	0.145078
207.6	1.38084	1.07254	0.761566	0.481367	0.251521	0.145356
207.8	1.38068	1.0721	0.761482	0.481232	0.251466	0.145089
208	1.38059	1.07186	0.761302	0.481253	0.251928	0.145128
208.2	1.38031	1.07172	0.761245	0.481286	0.252128	0.145213
208.4	1.37974	1.07129	0.761108	0.481173	0.252179	0.145251
208.6	1.37963	1.07178	0.761308	0.481522	0.25244	0.145123
208.8	1.37963	1.07209	0.761641	0.482195	0.252443	0.145204
209	1.37956	1.07221	0.761732	0.482834	0.252226	0.145337
209.2	1.37936	1.07224	0.76242	0.483234	0.252681	0.145516
209.4	1.3789	1.07204	0.762689	0.483793	0.25301	0.145452
209.6	1.37877	1.07198	0.762807	0.484254	0.253489	0.145418
209.8	1.37805	1.07213	0.762672	0.48407	0.253317	0.144845
210	1.3783	1.07229	0.76289	0.484591	0.254068	0.144898
210.2	1.37874	1.07272	0.763173	0.485094	0.254324	0.145194
210.4	1.37911	1.07317	0.763931	0.485429	0.254416	0.145306
210.6	1.37959	1.07391	0.764112	0.486219	0.254692	0.145771
210.8	1.37985	1.07396	0.764302	0.486332	0.254851	0.146271
211	1.38049	1.07416	0.764597	0.486715	0.255168	0.146461
211.2	1.38129	1.07377	0.764338	0.486874	0.255081	0.14659
211.4	1.38148	1.07392	0.764615	0.487208	0.25507	0.146757
211.6	1.38193	1.0736	0.764563	0.486992	0.255176	0.14736
211.8	1.38234	1.07352	0.764696	0.486872	0.2552	0.147938
212	1.38273	1.07383	0.76471	0.487019	0.255457	0.148436
212.2	1.38245	1.07365	0.764398	0.487377	0.254917	0.147966
212.4	1.38278	1.07411	0.765033	0.487995	0.255298	0.147879
212.6	1.38309	1.07454	0.765334	0.48827	0.255242	0.147862
212.8	1.38292	1.075	0.76585	0.488957	0.255382	0.148219
213	1.38258	1.07465	0.765768	0.488674	0.255164	0.148463
213.2	1.38237	1.07468	0.765745	0.488558	0.255334	0.148418
213.4	1.38183	1.07459	0.765607	0.488246	0.255344	0.14789
213.6	1.38207	1.07509	0.765707	0.488125	0.255287	0.147643
213.8	1.38134	1.07503	0.765654	0.487575	0.255161	0.147281
214	1.38173	1.07532	0.766245	0.48784	0.255409	0.147499
214.2	1.38177	1.07562	0.76683	0.488326	0.255309	0.147916
214.4	1.3816	1.07567	0.767144	0.488312	0.255228	0.147801
214.6	1.38143	1.07563	0.767174	0.48849	0.255557	0.147673
214.8	1.38171	1.07551	0.767222	0.488346	0.25587	0.147791
215	1.38188	1.07518	0.767424	0.488384	0.255967	0.147447
215.2	1.38189	1.07489	0.76711	0.488106	0.255439	0.147382
215.4	1.38205	1.07475	0.7676	0.488275	0.255738	0.147498
215.6	1.38261	1.07507	0.767483	0.487919	0.256138	0.148169
215.8	1.38238	1.07474	0.767125	0.487565	0.255578	0.147597
216	1.38229	1.07512	0.767204	0.487714	0.255887	0.147273
216.2	1.38225	1.07488	0.767247	0.487977	0.255582	0.146892
216.4	1.38245	1.07516	0.767894	0.488094	0.256116	0.147095
216.6	1.38251	1.0754	0.767545	0.487979	0.256026	0.147389
216.8	1.38252	1.07593	0.767625	0.488606	0.25664	0.148038
217	1.38251	1.07597	0.767172	0.488487	0.256552	0.147847
217.2	1.38255	1.07639	0.767461	0.488795	0.257299	0.14799
217.4	1.38242	1.07639	0.767839	0.48919	0.25797	0.148154
217.6	1.38239	1.07675	0.768239	0.489753	0.257884	0.148653
217.8	1.38214	1.07672	0.768754	0.490281	0.258534	0.149029
218	1.38259	1.07758	0.769585	0.491359	0.259249	0.150302
218.2	1.38241	1.07773	0.770157	0.492112	0.259306	0.150779
218.4	1.38239	1.07792	0.770251	0.492697	0.259512	0.150822
218.6	1.38247	1.07827	0.770334	0.493182	0.259801	0.150948
218.8	1.38291	1.07842	0.770317	0.493258	0.259493	0.151178
219	1.38307	1.07822	0.77098	0.493238	0.259308	0.151043
219.2	1.38335	1.07844	0.770917	0.49311	0.259266	0.151401
219.4	1.38404	1.07872	0.771478	0.493398	0.259735	0.151894
219.6	1.38402	1.07855	0.770698	0.492634	0.259414	0.151512
219.8	1.38414	1.07821	0.770679	0.492626	0.259053	0.150993
220	1.38491	1.07907	0.77163	0.492964	0.25967	0.151688
220.2	1.38512	1.07858	0.771442	0.493165	0.25957	0.151546
220.4	1.38539	1.07826	0.771643	0.493025	0.259521	0.151377
220.6	1.38608	1.07855	0.771842	0.493267	0.259907	0.151819
220.8	1.386	1.07848	0.771823	0.493449	0.260425	0.152029
221	1.38614	1.07815	0.771919	0.493724	0.260467	0.151898
221.2	1.38612	1.07798	0.77247	0.494007	0.260877	0.152076
221.4	1.38595	1.07799	0.772781	0.494388	0.261163	0.151934
221.6	1.38573	1.07778	0.772824	0.494389	0.260983	0.151895
221.8	1.38588	1.07768	0.773067	0.49466	0.261235	0.151506
222	1.38606	1.0781	0.773331	0.495128	0.261591	0.151699
222.2	1.38599	1.07807	0.77331	0.495277	0.260982	0.151415
222.4	1.38616	1.07811	0.77292	0.495603	0.260978	0.151385
222.6	1.38626	1.07802	0.773093	0.496049	0.261206	0.151449
222.8	1.38606	1.07783	0.773032	0.49597	0.261071	0.151089
223	1.386	1.07777	0.773476	0.496236	0.261148	0.15121
223.2	1.38597	1.07833	0.77317	0.496284	0.261398	0.151884
223.4	1.38584	1.07825	0.773511	0.497144	0.261715	0.152509
223.6	1.38581	1.07862	0.77322	0.497263	0.261884	0.152332
223.8	1.38588	1.07893	0.773673	0.497753	0.262032	0.152986
224	1.38569	1.07898	0.774024	0.497773	0.261835	0.152645
224.2	1.38512	1.07814	0.773674	0.497583	0.261223	0.152535
224.4	1.38531	1.07775	0.773993	0.497379	0.260974	0.152672
224.6	1.38565	1.07776	0.774219	0.497221	0.261375	0.152901
224.8	1.38555	1.0776	0.774145	0.49724	0.26167	0.153306
225	1.38563	1.07762	0.77425	0.497636	0.261812	0.15342
225.2	1.38567	1.07821	0.774573	0.497509	0.26229	0.153555
225.4	1.38552	1.07876	0.77458	0.497877	0.262777	0.153609
225.6	1.38563	1.07861	0.774112	0.497627	0.262932	0.153535
225.8	1.38597	1.07861	0.774122	0.497783	0.263202	0.152977
226	1.3864	1.07879	0.773886	0.497975	0.263704	0.153248
226.2	1.38624	1.07873	0.7737	0.49827	0.263753	0.153053
226.4	1.38627	1.0785	0.773487	0.498463	0.264319	0.152714
226.6	1.38635	1.07883	0.773925	0.498815	0.264803	0.15279
226.8	1.38649	1.07926	0.773925	0.498562	0.264894	0.15297
227	1.38695	1.07955	0.774553	0.498634	0.26508	0.153518
227.2	1.387	1.07999	0.775093	0.499088	0.265721	0.154146
227.4	1.38664	1.07968	0.775384	0.499713	0.265958	0.154162
227.6	1.38683	1.07991	0.775894	0.499457	0.265782	0.1539
227.8	1.38676	1.07945	0.776135	0.499739	0.265922	0.153777
228	1.38637	1.07888	0.776411	0.499364	0.265444	0.153216
228.2	1.38624	1.07872	0.776535	0.499461	0.265138	0.153759
228.4	1.38702	1.07881	0.777256	0.499844	0.265442	0.154048
228.6	1.38746	1.07955	0.777891	0.500098	0.265827	0.15449
228.8	1.38782	1.07975	0.777889	0.500201	0.26604	0.154778
229	1.38766	1.08004	0.778073	0.500319	0.265934	0.154491
229.2	1.38795	1.08073	0.778269	0.500404	0.266294	0.155233
229.4	1.38781	1.08082	0.778089	0.500619	0.266223	0.154871
229.6	1.38771	1.08013	0.777548	0.500435	0.266056	0.15414
229.8	1.3877	1.07975	0.777325	0.500665	0.265832	0.153683
230	1.38716	1.07919	0.776781	0.500503	0.265273	0.153232
230.2	1.38683	1.07914	0.776633	0.500545	0.265204	0.152637
230.4	1.38711	1.07922	0.776377	0.500659	0.265084	0.152756
230.6	1.38731	1.0797	0.776747	0.500831	0.265285	0.152745
230.8	1.38746	1.07982	0.776983	0.500713	0.265618	0.152772
231	1.38742	1.07967	0.777301	0.500631	0.265687	0.152913
231.2	1.38718	1.08004	0.777877	0.501198	0.266155	0.153167
231.4	1.38743	1.08015	0.778019	0.50129	0.26655	0.153241
231.6	1.38737	1.08018	0.778446	0.50188	0.266558	0.153292
231.8	1.38732	1.08023	0.778364	0.502315	0.267312	0.15369
232	1.38723	1.08071	0.778038	0.502191	0.267113	0.154074
232.2	1.38782	1.08195	0.778756	0.502619	0.267868	0.15462
232.4	1.38814	1.08235	0.779183	0.503054	0.26809	0.154787
232.6	1.38862	1.0829	0.779071	0.50389	0.268353	0.15544
232.8	1.38896	1.08313	0.779116	0.503993	0.268628	0.155848
233	1.38869	1.08311	0.779332	0.504151	0.268675	0.15631
233.2	1.38883	1.08288	0.779278	0.50439	0.268626	0.156837
233.4	1.38889	1.08231	0.779268	0.504747	0.268534	0.156723
233.6	1.38877	1.082	0.778862	0.504518	0.268187	0.15674
233.8	1.38907	1.08184	0.778516	0.504469	0.268355	0.15688
234	1.38896	1.08153	0.778523	0.504283	0.268232	0.156452
234.2	1.3891	1.08125	0.778516	0.504315	0.26802	0.156361
234.4	1.38928	1.0816	0.779137	0.504431	0.268398	0.156925
234.6	1.38933	1.08156	0.779635	0.504453	0.268465	0.156567
234.8	1.38914	1.08149	0.779809	0.504498	0.268674	0.156816
235	1.38876	1.08133	0.780064	0.504358	0.26863	0.157301
235.2	1.38849	1.08175	0.780897	0.504804	0.268996	0.15704
235.4	1.38859	1.08152	0.781331	0.505214	0.26925	0.156896
235.6	1.38794	1.08167	0.781888	0.505598	0.269498	0.156829
235.8	1.38814	1.08208	0.782029	0.505444	0.269708	0.157072
236	1.38815	1.08234	0.782098	0.505695	0.269927	0.157175
236.2	1.38808	1.0824	0.782429	0.505591	0.270132	0.156826
236.4	1.38749	1.08157	0.781919	0.505804	0.270024	0.156885
236.6	1.38819	1.08166	0.782053	0.506481	0.270496	0.157368
236.8	1.38826	1.08137	0.782102	0.506298	0.270611	0.157412
237	1.38853	1.08076	0.782326	0.50619	0.270736	0.157324
237.2	1.38902	1.08047	0.782011	0.506098	0.27055	0.15721
237.4	1.38987	1.08099	0.782121	0.506209	0.271379	0.157601
237.6	1.39054	1.08167	0.78175	0.506093	0.271463	0.157473
237.8	1.39096	1.08143	0.781815	0.506043	0.271839	0.157115
238	1.3911	1.08167	0.782057	0.505766	0.271482	0.156573
238.2	1.39167	1.082	0.782272	0.505956	0.271549	0.156869
238.4	1.39176	1.08233	0.782476	0.505601	0.271365	0.157043
238.6	1.39172	1.08208	0.782338	0.50576	0.270945	0.156699
238.8	1.39151	1.08285	0.782817	0.5061	0.271313	0.157356
239	1.39117	1.08314	0.783422	0.506103	0.271019	0.1576
239.2	1.39107	1.0834	0.783644	0.505899	0.270844	0.157357
239.4	1.3904	1.08313	0.783579	0.506	0.27062	0.157743
239.6	1.39017	1.08363	0.783979	0.506184	0.270204	0.158168
239.8	1.3898	1.08305	0.783724	0.506132	0.269837	0.158424
240	1.38925	1.08278	0.783514	0.506297	0.269991	0.158632
240.2	1.38898	1.0823	0.783228	0.505723	0.270396	0.158527
240.4	1.38933	1.08209	0.783187	0.506233	0.27107	0.159174
240.6	1.38961	1.08247	0.783309	0.506939	0.271463	0.159531
240.8	1.38965	1.08227	0.783134	0.507145	0.271636	0.159609
241	1.39028	1.08303	0.783622	0.507677	0.272592	0.160024
241.2	1.3905	1.08338	0.783776	0.507963	0.272831	0.159957
241.4	1.39053	1.08403	0.783922	0.508917	0.273459	0.159917
241.6	1.39056	1.08455	0.7842	0.509694	0.273755	0.159574
241.8	1.39125	1.08471	0.784604	0.509885	0.274186	0.159263
242	1.39164	1.08492	0.784417	0.510176	0.274357	0.159112
242.2	1.39229	1.0851	0.784706	0.511066	0.27473	0.158966
242.4	1.39231	1.0851	0.784725	0.510831	0.274271	0.158829
242.6	1.39248	1.08525	0.785134	0.511205	0.274428	0.158656
242.8	1.39215	1.08562	0.785433	0.511294	0.274658	0.15911
243	1.39192	1.08525	0.785432	0.510868	0.274234	0.158959
243.2	1.392	1.08522	0.785314	0.510663	0.273998	0.158747
243.4	1.39118	1.085	0.785526	0.511028	0.273656	0.158723
243.6	1.3919	1.08502	0.786052	0.511208	0.273401	0.158736
243.8	1.39175	1.08452	0.785726	0.510941	0.273497	0.158333
244	1.39169	1.08393	0.785654	0.510739	0.273402	0.15796
244.2	1.39187	1.08361	0.785694	0.510714	0.273753	0.157789
244.4	1.39208	1.08362	0.786061	0.510942	0.273685	0.158295
244.6	1.39172	1.08361	0.786182	0.511223	0.273767	0.158438
244.8	1.39201	1.08336	0.786624	0.511377	0.273789	0.158369
245	1.3919	1.08329	0.787137	0.511486	0.273552	0.158254
245.2	1.39158	1.08292	0.787238	0.511666	0.273226	0.157838
245.4	1.39131	1.08302	0.78687	0.512354	0.273435	0.158184
245.6	1.3917	1.0832	0.787132	0.512652	0.273819	0.15881
245.8	1.3921	1.08282	0.786877	0.512547	0.273209	0.158961
246	1.39183	1.08268	0.78686	0.513114	0.273244	0.159351
246.2	1.39199	1.08237	0.786908	0.513404	0.273054	0.159516
246.4	1.39199	1.08223	0.786677	0.512986	0.27312	0.159859
246.6	1.39177	1.08197	0.786243	0.512711	0.273363	0.159798
246.8	1.39142	1.08233	0.785641	0.51259	0.273616	0.160072
247	1.39156	1.08262	0.7856	0.512295	0.273659	0.159833
247.2	1.3916	1.08307	0.785619	0.512473	0.273999	0.159545
247.4	1.391	1.08295	0.78552	0.51253	0.274102	0.15925
247.6	1.39142	1.08325	0.785712	0.512605	0.274788	0.158974
247.8	1.39149	1.08366	0.78554	0.512913	0.275234	0.158638
248	1.39148	1.08351	0.785764	0.512729	0.275579	0.158317
248.2	1.3919	1.08458	0.78598	0.51322	0.276554	0.158702
248.4	1.3917	1.08494	0.786301	0.513187	0.276573	0.158844
248.6	1.39151	1.08504	0.78633	0.513485	0.276206	0.158458
248.8	1.39152	1.08521	0.786736	0.513505	0.276228	0.158465
249	1.39112	1.08519	0.786762	0.513539	0.276072	0.158336
249.2	1.39187	1.08606	0.787419	0.514411	0.276988	0.159271
249.4	1.39231	1.08652	0.787857	0.51513	0.277373	0.160562
249.6	1.39279	1.08678	0.788675	0.515795	0.277601	0.161345
249.8	1.39276	1.08677	0.789266	0.515857	0.277131	0.161762
250	1.39318	1.08708	0.789969	0.516349	0.277447	0.162611
250.2	1.3934	1.08655	0.790609	0.51639	0.277398	0.16344
250.4	1.39399	1.08677	0.790559	0.51648	0.277613	0.16382
250.6	1.39434	1.08665	0.79043	0.516207	0.277628	0.164042
250.8	1.39453	1.08666	0.790702	0.516074	0.277335	0.164086
251	1.39493	1.08648	0.791266	0.515768	0.277632	0.164561
251.2	1.395	1.08672	0.791587	0.51624	0.277996	0.164742
251.4	1.39523	1.08655	0.791433	0.51659	0.278408	0.164726
251.6	1.39562	1.08713	0.791564	0.516451	0.27907	0.164953
251.8	1.3955	1.08698	0.791241	0.516592	0.279066	0.164791
252	1.39511	1.08681	0.791139	0.516287	0.279153	0.164222
252.2	1.39476	1.08688	0.790557	0.516377	0.279265	0.164021
252.4	1.39416	1.08625	0.790341	0.515968	0.278176	0.1633
252.6	1.3937	1.08596	0.78955	0.515929	0.277631	0.162842
252.8	1.39328	1.08535	0.788933	0.515714	0.277891	0.162555
253	1.39273	1.08497	0.788268	0.515708	0.277572	0.162034
253.2	1.39247	1.08467	0.788246	0.515684	0.277512	0.162248
253.4	1.39167	1.084	0.78781	0.515458	0.277413	0.161791
253.6	1.39128	1.08357	0.787787	0.515284	0.277451	0.161328
253.8	1.39069	1.08306	0.787609	0.515013	0.277337	0.160943
254	1.39107	1.08348	0.78818	0.515069	0.277667	0.160818
254.2	1.39137	1.08339	0.788439	0.515156	0.278084	0.160875
254.4	1.39173	1.08359	0.787768	0.514887	0.278074	0.160209
254.6	1.39204	1.08345	0.787858	0.514752	0.278334	0.160031
254.8	1.39244	1.08392	0.78832	0.514945	0.27872	0.160231
255	1.39239	1.08417	0.788204	0.514997	0.279036	0.160354
255.2	1.3922	1.08447	0.787837	0.51518	0.279251	0.159988
255.4	1.39236	1.08471	0.787841	0.5152	0.279425	0.159871
255.6	1.39235	1.08501	0.788333	0.515272	0.279806	0.160063
255.8	1.3925	1.08508	0.788434	0.516085	0.280182	0.160377
256	1.3931	1.08568	0.788837	0.516462	0.280468	0.160738
256.2	1.39358	1.08627	0.789207	0.516714	0.280903	0.16157
256.4	1.39468	1.08696	0.789906	0.517958	0.281234	0.162574
256.6	1.39475	1.08745	0.78981	0.518447	0.281372	0.163083
256.8	1.395	1.08758	0.790047	0.518484	0.281577	0.163613
257	1.39505	1.08756	0.790672	0.518534	0.281219	0.163634
257.2	1.39518	1.08753	0.79118	0.518627	0.281778	0.164222
257.4	1.39535	1.08761	0.79116	0.518684	0.282084	0.164627
257.6	1.39551	1.08799	0.791514	0.518707	0.282034	0.165253
257.8	1.39605	1.08843	0.792423	0.518991	0.282328	0.165856
258	1.39661	1.08897	0.792921	0.518563	0.282212	0.165658
258.2	1.39684	1.08886	0.793032	0.518375	0.282735	0.166127
258.4	1.39664	1.08883	0.793196	0.518389	0.282636	0.16594
258.6	1.39624	1.08867	0.793611	0.518528	0.282747	0.166182
258.8	1.39569	1.08842	0.793369	0.518224	0.282362	0.166072
259	1.39445	1.08757	0.793036	0.517925	0.281699	0.165125
259.2	1.39411	1.08728	0.792848	0.518175	0.282156	0.164732
259.4	1.39425	1.08746	0.7933	0.518519	0.28216	0.164454
259.6	1.39413	1.08712	0.793162	0.519113	0.282475	0.164258
259.8	1.39422	1.08723	0.792632	0.519474	0.282788	0.164242
260	1.39428	1.08741	0.792576	0.519814	0.282849	0.164347
260.2	1.39414	1.08747	0.792503	0.520545	0.283147	0.164704
260.4	1.39491	1.08765	0.792293	0.521332	0.283068	0.164698
260.6	1.39482	1.08755	0.792125	0.521337	0.28296	0.16425
260.8	1.39471	1.08758	0.792043	0.521528	0.282996	0.164149
261	1.39487	1.08736	0.791736	0.521617	0.282605	0.16382
261.2	1.39483	1.08747	0.791307	0.521644	0.282463	0.164068
261.4	1.39484	1.08737	0.79117	0.521298	0.281893	0.164198
261.6	1.39504	1.08758	0.791194	0.521124	0.2817	0.164144
261.8	1.39571	1.08785	0.791313	0.521135	0.281541	0.164321
262	1.39585	1.08793	0.790688	0.52076	0.281547	0.164209
262.2	1.39616	1.08842	0.791071	0.521167	0.281903	0.16512
262.4	1.39655	1.08869	0.791445	0.521785	0.281679	0.16512
262.6	1.39672	1.08863	0.79175	0.521776	0.281665	0.165431
262.8	1.39685	1.08857	0.791775	0.521764	0.281953	0.164922
263	1.39661	1.08857	0.792021	0.521929	0.282377	0.164768
263.2	1.39681	1.08902	0.792394	0.522091	0.283289	0.164795
263.4	1.39665	1.08903	0.792808	0.521978	0.283378	0.164641
263.6	1.39665	1.08878	0.792638	0.522448	0.283379	0.164742
263.8	1.39688	1.08865	0.792585	0.522418	0.283339	0.164971
264	1.39703	1.0883	0.792905	0.522775	0.283427	0.165225
264.2	1.39699	1.08851	0.793241	0.523259	0.283705	0.165657
264.4	1.39708	1.08872	0.793543	0.523235	0.284034	0.165569
264.6	1.39635	1.08881	0.794041	0.523311	0.284592	0.165613
264.8	1.39598	1.08887	0.794208	0.523469	0.284507	0.165823
265	1.39615	1.08922	0.794635	0.523981	0.284505	0.16626
265.2	1.39574	1.08892	0.794891	0.523522	0.284066	0.16602
265.4	1.39614	1.08932	0.795173	0.523616	0.284414	0.166446
265.6	1.39639	1.08972	0.79502	0.52372	0.28449	0.166719
265.8	1.39696	1.09019	0.795144	0.5234	0.284325	0.167405
266	1.39721	1.09024	0.795378	0.523589	0.284647	0.167227
266.2	1.39749	1.0909	0.795723	0.524091	0.284899	0.167587
266.4	1.3979	1.09094	0.795938	0.524063	0.284941	0.167201
266.6	1.39799	1.09086	0.795926	0.524057	0.285324	0.167163
266.8	1.39769	1.09109	0.795984	0.523823	0.285581	0.166727
267	1.39704	1.09062	0.79519	0.523374	0.285062	0.16632
267.2	1.3967	1.09046	0.795403	0.523463	0.285405	0.165818
267.4	1.3967	1.08997	0.795195	0.523508	0.285248	0.165161
267.6	1.39706	1.08955	0.794899	0.52332	0.284676	0.164825
267.8	1.39651	1.08905	0.794331	0.522868	0.28442	0.164243
268	1.39638	1.08909	0.794547	0.522781	0.284577	0.164262
268.2	1.39608	1.08959	0.794493	0.522816	0.284575	0.164517
268.4	1.39544	1.0894	0.794636	0.523059	0.284839	0.164662
268.6	1.39507	1.08929	0.794464	0.522933	0.284948	0.164819
268.8	1.39541	1.08941	0.794659	0.52341	0.285304	0.16509
269	1.39586	1.08959	0.794939	0.523782	0.285482	0.165493
269.2	1.39575	1.08934	0.794391	0.522716	0.285315	0.165157
269.4	1.39667	1.08965	0.794992	0.52311	0.28606	0.165907
269.6	1.39701	1.08983	0.795054	0.522392	0.286171	0.165918
269.8	1.39773	1.0903	0.795592	0.522609	0.286741	0.16659
270	1.39794	1.09063	0.795871	0.523352	0.287181	0.166679
270.2	1.39813	1.09083	0.795855	0.523902	0.287632	0.167297
270.4	1.39896	1.09102	0.796577	0.524344	0.288122	0.167567
270.6	1.39915	1.09096	0.796774	0.52504	0.288611	0.168313
270.8	1.39928	1.0907	0.79715	0.525427	0.288824	0.16877
271	1.39913	1.09031	0.796889	0.525773	0.2888	0.168528
271.2	1.39903	1.09031	0.797438	0.526659	0.28935	0.168546
271.4	1.39877	1.08991	0.7971	0.526431	0.288798	0.168384
271.6	1.39818	1.08976	0.79682	0.526376	0.288284	0.168362
271.8	1.39713	1.08948	0.796476	0.526642	0.287724	0.167885
272	1.39703	1.08964	0.796816	0.526772	0.287494	0.168133
272.2	1.39658	1.08936	0.796709	0.52708	0.28754	0.168201
272.4	1.39635	1.08928	0.796606	0.526945	0.28742	0.167967
272.6	1.39659	1.08912	0.796434	0.526673	0.287405	0.167565
272.8	1.39695	1.08901	0.796838	0.526483	0.287718	0.167046
273	1.3969	1.08887	0.796908	0.526031	0.2874	0.16671
273.2	1.39693	1.08869	0.796801	0.525519	0.287117	0.166564
273.4	1.39734	1.08886	0.797356	0.525594	0.287236	0.166533
273.6	1.39731	1.08941	0.797492	0.525455	0.287372	0.166726
273.8	1.39777	1.08993	0.798264	0.526566	0.288358	0.167321
274	1.39829	1.09027	0.798575	0.526772	0.28859	0.167393
274.2	1.3985	1.0901	0.799263	0.526904	0.289376	0.168001
274.4	1.3991	1.09092	0.799813	0.527064	0.289932	0.168559
274.6	1.3989	1.09096	0.799379	0.527327	0.290354	0.169293
274.8	1.39885	1.09117	0.799372	0.527438	0.290479	0.169856
275	1.39908	1.09171	0.799192	0.527418	0.290828	0.169986
275.2	1.3988	1.09172	0.798786	0.527766	0.291045	0.170097
275.4	1.39891	1.09156	0.798153	0.527437	0.290655	0.170293
275.6	1.39879	1.09189	0.797933	0.527452	0.290533	0.170226
275.8	1.39844	1.0918	0.797746	0.527265	0.290526	0.170151
276	1.39822	1.09209	0.797739	0.526981	0.291069	0.170665
276.2	1.39818	1.09187	0.797246	0.526823	0.29137	0.170776
276.4	1.39859	1.09168	0.796568	0.526648	0.291365	0.170494
276.6	1.39841	1.09099	0.796075	0.52659	0.290994	0.169842
276.8	1.39842	1.09105	0.796	0.526697	0.290928	0.169694
277	1.39879	1.09141	0.796167	0.527189	0.290743	0.170055
277.2	1.39945	1.09116	0.796433	0.527948	0.29038	0.170184
277.4	1.39933	1.09106	0.796207	0.528183	0.29044	0.170138
277.6	1.39901	1.09088	0.796119	0.528473	0.290434	0.170171
277.8	1.39901	1.09084	0.796698	0.528907	0.290565	0.169998
278	1.3991	1.09089	0.797105	0.528775	0.290317	0.169575
278.2	1.39849	1.09066	0.797524	0.528766	0.29033	0.169746
278.4	1.39877	1.09125	0.797822	0.528813	0.289925	0.169813
278.6	1.39891	1.09147	0.798349	0.529575	0.290276	0.170258
278.8	1.39942	1.09141	0.798819	0.529922	0.290023	0.170322
279	1.40039	1.09183	0.79925	0.530426	0.290475	0.170358
279.2	1.40049	1.09181	0.799647	0.530705	0.290461	0.170724
279.4	1.40094	1.09165	0.799902	0.530587	0.29045	0.171126
279.6	1.40045	1.09185	0.800425	0.530488	0.290607	0.170927
279.8	1.40015	1.09142	0.800514	0.531	0.291157	0.170966
280	1.40024	1.09179	0.800513	0.531214	0.291961	0.17135
280.2	1.40056	1.09164	0.800085	0.531513	0.292445	0.17137
280.4	1.40101	1.09144	0.800095	0.5318	0.292866	0.171554
280.6	1.40147	1.09183	0.800304	0.53238	0.293051	0.17161
280.8	1.40212	1.0926	0.800947	0.533457	0.293619	0.172154
281	1.40219	1.09225	0.800729	0.533451	0.29365	0.171811
281.2	1.40262	1.09208	0.800719	0.533928	0.293914	0.172193
281.4	1.40255	1.09226	0.800493	0.533791	0.294365	0.172485
281.6	1.40251	1.09209	0.80049	0.53374	0.294342	0.172068
281.8	1.40243	1.09209	0.800613	0.533412	0.294462	0.171942
282	1.40191	1.0921	0.800627	0.532762	0.294319	0.171606
282.2	1.40165	1.0923	0.800885	0.532565	0.294383	0.17192
282.4	1.40157	1.09226	0.800892	0.532092	0.29369	0.17184
282.6	1.40152	1.0924	0.801156	0.532387	0.293817	0.171954
282.8	1.4018	1.09216	0.801063	0.531593	0.293363	0.171652
283	1.40172	1.09206	0.800882	0.531281	0.293187	0.171599
283.2	1.40141	1.09177	0.801096	0.531041	0.292995	0.171957
283.4	1.40091	1.09112	0.800702	0.530578	0.292643	0.171093
283.6	1.40047	1.09124	0.800808	0.530925	0.292693	0.170734
283.8	1.40046	1.09119	0.800469	0.531259	0.292768	0.171021
284	1.39994	1.09124	0.800219	0.531	0.292455	0.170734
284.2	1.39946	1.09132	0.800218	0.531397	0.292489	0.170699
284.4	1.39956	1.09135	0.80004	0.531713	0.29238	0.170885
284.6	1.3996	1.09169	0.79986	0.532213	0.292043	0.170898
284.8	1.39925	1.09145	0.799468	0.532178	0.291598	0.170587
285	1.39922	1.09121	0.799339	0.5318	0.291945	0.170691
285.2	1.40019	1.09182	0.800039	0.53224	0.292643	0.171853
285.4	1.4001	1.09203	0.799913	0.532092	0.292814	0.171876
285.6	1.40003	1.09172	0.799409	0.53207	0.29246	0.171767
285.8	1.40003	1.09197	0.799511	0.531575	0.292548	0.171983
286	1.39984	1.09195	0.799703	0.531312	0.292532	0.172
286.2	1.40049	1.09253	0.800509	0.531754	0.293076	0.17237
286.4	1.40074	1.09242	0.800619	0.531798	0.292932	0.172325
286.6	1.40152	1.0925	0.801059	0.532028	0.293426	0.17261
286.8	1.40232	1.0925	0.801217	0.531911	0.293258	0.172944
287	1.4022	1.09207	0.801274	0.531485	0.293375	0.17269
287.2	1.40319	1.09299	0.80219	0.531968	0.294161	0.173702
287.4	1.40347	1.09308	0.802298	0.532059	0.294035	0.173287
287.6	1.40385	1.0938	0.802862	0.532775	0.294599	0.173982
287.8	1.40316	1.09358	0.802858	0.532745	0.294399	0.173946
288	1.40274	1.09336	0.802881	0.53259	0.294542	0.173423
288.2	1.4034	1.09384	0.803284	0.533343	0.295244	0.174015
288.4	1.40388	1.09439	0.803466	0.533626	0.295944	0.174725
288.6	1.40352	1.09441	0.80343	0.533467	0.2959	0.174496
288.8	1.40344	1.09474	0.803719	0.533505	0.296417	0.174439
289	1.40383	1.09503	0.80436	0.53391	0.297187	0.174512
289.2	1.40381	1.09514	0.804686	0.534268	0.297113	0.174632
289.4	1.40333	1.09514	0.804727	0.534264	0.296888	0.174162
289.6	1.40321	1.09473	0.804628	0.535035	0.296926	0.174539
289.8	1.40322	1.09481	0.804528	0.535258	0.296526	0.174604
290	1.40288	1.09483	0.804607	0.535556	0.296432	0.174595
290.2	1.40257	1.0951	0.804429	0.535881	0.296242	0.174364
290.4	1.40234	1.09501	0.803916	0.536162	0.295791	0.17406
290.6	1.40211	1.09502	0.803562	0.53605	0.295384	0.174318
290.8	1.40207	1.09512	0.803191	0.535852	0.295002	0.17428
291	1.40184	1.09481	0.80319	0.535041	0.294884	0.173487
291.2	1.40268	1.09537	0.803681	0.535901	0.295333	0.174399
291.4	1.40253	1.09497	0.803553	0.535514	0.294533	0.174081
291.6	1.40232	1.09507	0.803525	0.535935	0.295101	0.174506
291.8	1.4023	1.09494	0.803447	0.535766	0.295329	0.174246
292	1.40285	1.09494	0.803545	0.535851	0.295754	0.174301
292.2	1.40319	1.09504	0.803782	0.536223	0.296048	0.174495
292.4	1.40336	1.0953	0.803736	0.536092	0.296482	0.174457
292.6	1.40351	1.09519	0.803817	0.536157	0.296546	0.174021
292.8	1.40413	1.09531	0.803911	0.536416	0.297242	0.174039
293	1.40419	1.09461	0.804008	0.536708	0.297351	0.174352
293.2	1.40393	1.09421	0.803832	0.536681	0.297226	0.17491
293.4	1.4041	1.09419	0.80372	0.536759	0.297757	0.175354
293.6	1.40429	1.09364	0.803616	0.537389	0.298163	0.176024
293.8	1.40447	1.09373	0.803552	0.537056	0.297898	0.176123
294	1.40452	1.0939	0.804072	0.537072	0.298679	0.176794
294.2	1.40465	1.09386	0.804157	0.536941	0.299099	0.176864
294.4	1.4046	1.09375	0.80447	0.537249	0.299323	0.176962
294.6	1.40401	1.09377	0.804521	0.537032	0.299182	0.17704
294.8	1.40397	1.09366	0.804428	0.536738	0.29908	0.176881
295	1.40353	1.0934	0.804685	0.536172	0.298798	0.176821
295.2	1.40383	1.09369	0.804874	0.536504	0.299177	0.177559
295.4	1.40338	1.09344	0.804669	0.536093	0.298454	0.177384
295.6	1.40322	1.09398	0.804301	0.536693	0.298629	0.177059
295.8	1.40262	1.0941	0.803925	0.536272	0.298303	0.176605
296	1.40206	1.09381	0.803466	0.535689	0.297688	0.176279
296.2	1.40201	1.09386	0.803199	0.535643	0.297493	0.17582
296.4	1.40226	1.09391	0.802992	0.535627	0.297461	0.175839
296.6	1.40244	1.09416	0.80352	0.536102	0.297803	0.176375
296.8	1.40197	1.09396	0.802939	0.536025	0.297502	0.175923
297	1.40215	1.09421	0.80307	0.536286	0.297646	0.176478
297.2	1.40243	1.09455	0.802731	0.536196	0.297426	0.176347
297.4	1.40263	1.09432	0.802963	0.536035	0.297874	0.176254
297.6	1.40341	1.09465	0.803825	0.536701	0.298342	0.176404
297.8	1.40401	1.09477	0.804231	0.536667	0.2987	0.176676
298	1.40464	1.09503	0.804885	0.536736	0.299265	0.17658
298.2	1.40503	1.09517	0.805429	0.536712	0.299504	0.176193
298.4	1.40507	1.09524	0.805687	0.536913	0.299529	0.176334
298.6	1.40511	1.09544	0.806264	0.536927	0.299707	0.176405
298.8	1.40528	1.09566	0.80623	0.536688	0.29983	0.176257
299	1.40489	1.09554	0.806705	0.536492	0.299741	0.176221
299.2	1.40526	1.09612	0.807169	0.536898	0.300053	0.1767
299.4	1.40431	1.09593	0.807137	0.537101	0.29967	0.176786
299.6	1.40416	1.09628	0.806874	0.537149	0.299637	0.176855
299.8	1.40347	1.09621	0.80652	0.536709	0.299452	0.177074
300	1.40353	1.09613	0.806173	0.53684	0.299098	0.177419
300.2	1.40396	1.09635	0.806765	0.538089	0.29944	0.178006
300.4	1.40367	1.09665	0.80704	0.538685	0.299442	0.178698
300.6	1.40372	1.09681	0.807779	0.539605	0.299859	0.179015
300.8	1.40314	1.09638	0.807167	0.539788	0.29961	0.178328
301	1.40325	1.09655	0.806852	0.539903	0.299609	0.178435
301.2	1.40303	1.09635	0.806441	0.540168	0.299491	0.17825
301.4	1.40302	1.0961	0.80668	0.540796	0.29994	0.178235
301.6	1.40388	1.09644	0.806627	0.541174	0.300298	0.178292
301.8	1.40401	1.09603	0.806016	0.541156	0.300421	0.178022
302	1.40431	1.09587	0.805534	0.540887	0.300146	0.177662
302.2	1.40425	1.09532	0.805139	0.540525	0.300417	0.177429
302.4	1.40397	1.09489	0.804726	0.540314	0.300701	0.177362
302.6	1.40353	1.09414	0.804599	0.539895	0.300443	0.176807
302.8	1.40325	1.09413	0.804373	0.539188	0.300271	0.176711
303	1.40339	1.09444	0.805225	0.539147	0.300621	0.177047
303.2	1.40376	1.09545	0.805704	0.539743	0.301233	0.177697
303.4	1.40367	1.0951	0.805747	0.539624	0.30155	0.177963
303.6	1.40452	1.09557	0.805835	0.539211	0.301347	0.178133
303.8	1.40457	1.09583	0.806069	0.539373	0.3014	0.178244
304	1.40489	1.09594	0.80695	0.539785	0.301542	0.178704
304.2	1.40537	1.09647	0.808067	0.540682	0.302188	0.179004
304.4	1.40512	1.09686	0.808918	0.541062	0.302447	0.178963
304.6	1.40517	1.09665	0.809665	0.541345	0.302855	0.178338
304.8	1.40539	1.09651	0.809795	0.541649	0.303065	0.177851
305	1.40584	1.09667	0.809615	0.541623	0.303038	0.177487
305.2	1.40638	1.09687	0.8101	0.542429	0.303428	0.177748
305.4	1.40641	1.09657	0.80998	0.542407	0.303133	0.177273
305.6	1.40655	1.0967	0.809295	0.542233	0.302854	0.177143
305.8	1.4063	1.09652	0.809054	0.542317	0.302828	0.177106
306	1.40592	1.09618	0.808369	0.541587	0.302373	0.176986
306.2	1.40558	1.09602	0.80809	0.54143	0.302703	0.176851
306.4	1.40526	1.09582	0.807692	0.541064	0.302597	0.176931
306.6	1.40555	1.09597	0.807544	0.540755	0.302287	0.177067
306.8	1.4063	1.09682	0.807813	0.540809	0.303106	0.177336
307	1.40672	1.09761	0.808243	0.54139	0.30354	0.177447
307.2	1.40671	1.09793	0.807885	0.54126	0.303371	0.177684
307.4	1.40661	1.09757	0.807781	0.540518	0.303176	0.177948
307.6	1.40693	1.09829	0.808015	0.540373	0.303079	0.178073
307.8	1.40654	1.09801	0.80805	0.540217	0.303174	0.178156
308	1.40659	1.09795	0.807876	0.54025	0.303213	0.17851
308.2	1.40656	1.09774	0.807713	0.540241	0.30316	0.178126
308.4	1.40646	1.09745	0.808046	0.540267	0.30335	0.178034
308.6	1.40607	1.09693	0.807788	0.540196	0.303143	0.177968
308.8	1.40564	1.09652	0.807423	0.540771	0.303021	0.177672
309	1.40563	1.09605	0.807379	0.540986	0.30276	0.177793
309.2	1.4054	1.09594	0.807216	0.541774	0.302778	0.177902
309.4	1.40476	1.09545	0.806259	0.541696	0.302558	0.177794
309.6	1.40446	1.09513	0.806213	0.542115	0.302742	0.178287
309.8	1.40426	1.09483	0.806382	0.542012	0.302801	0.17835
310	1.40424	1.09505	0.806129	0.54225	0.302868	0.178453
310.2	1.40429	1.09491	0.806532	0.542699	0.303003	0.178276
310.4	1.40449	1.09528	0.806656	0.54316	0.30301	0.178696
310.6	1.40497	1.09567	0.806753	0.543219	0.303302	0.179283
310.8	1.40558	1.09631	0.807119	0.543643	0.303967	0.179431
311	1.40583	1.09616	0.806829	0.543432	0.30393	0.17963
311.2	1.40599	1.09629	0.806683	0.543198	0.303972	0.180018
311.4	1.40612	1.09657	0.807449	0.543084	0.304417	0.180356
311.6	1.40694	1.09685	0.807714	0.542972	0.304939	0.180528
311.8	1.40672	1.09668	0.807342	0.542266	0.30453	0.180374
312	1.40694	1.09685	0.807262	0.542113	0.304908	0.180271
312.2	1.40719	1.0971	0.807632	0.541841	0.305361	0.180136
312.4	1.40718	1.09756	0.80779	0.541823	0.3057	0.180167
312.6	1.4068	1.09796	0.808088	0.541885	0.305519	0.179747
312.8	1.40688	1.09826	0.808504	0.542205	0.305945	0.179402
313	1.40743	1.0982	0.808848	0.541994	0.306086	0.179475
313.2	1.40735	1.09854	0.808596	0.542225	0.306325	0.179684
313.4	1.407	1.09813	0.808406	0.542174	0.306085	0.179692
313.6	1.40706	1.09758	0.809148	0.541944	0.306123	0.179296
313.8	1.4067	1.09733	0.809074	0.541631	0.305446	0.178988
314	1.40729	1.09744	0.809492	0.542187	0.305427	0.179468
314.2	1.407	1.09735	0.809483	0.542597	0.305091	0.179408
314.4	1.40693	1.09764	0.809548	0.543168	0.305393	0.179878
314.6	1.40705	1.09703	0.809338	0.542537	0.305177	0.180072
314.8	1.40747	1.09686	0.809168	0.54248	0.304877	0.180375
315	1.40723	1.09597	0.808746	0.542193	0.3044	0.180339
315.2	1.4068	1.09599	0.809176	0.542579	0.304385	0.180729
315.4	1.40674	1.09634	0.809377	0.542625	0.30433	0.181038
315.6	1.40683	1.0961	0.80974	0.543	0.304464	0.181077
315.8	1.40642	1.09607	0.809186	0.54327	0.304169	0.180709
316	1.40644	1.09645	0.808733	0.543517	0.304852	0.180618
316.2	1.40597	1.09633	0.808667	0.543772	0.304851	0.180438
316.4	1.40563	1.09666	0.808926	0.544024	0.304913	0.179978
316.6	1.4054	1.09679	0.809207	0.544095	0.30487	0.179768
316.8	1.40552	1.09714	0.809382	0.544083	0.305023	0.180074
317	1.40528	1.09725	0.809084	0.543978	0.304737	0.180108
317.2	1.40529	1.09791	0.80953	0.544401	0.304977	0.180728
317.4	1.40533	1.09762	0.809689	0.544553	0.305178	0.180698
317.6	1.40628	1.09767	0.809785	0.544335	0.305516	0.180577
317.8	1.40645	1.09777	0.809438	0.54439	0.305149	0.180676
318	1.40724	1.0986	0.809735	0.545032	0.305648	0.180627
318.2	1.40725	1.09862	0.809472	0.545031	0.305887	0.18018
318.4	1.40743	1.09881	0.809702	0.54499	0.30638	0.18044
318.6	1.40837	1.09892	0.810105	0.544912	0.306291	0.181114
318.8	1.40908	1.09946	0.810513	0.544857	0.306591	0.181566
319	1.40914	1.09957	0.810756	0.545144	0.30666	0.181914
319.2	1.40941	1.09982	0.811215	0.545661	0.307361	0.18269
319.4	1.40945	1.10009	0.8112	0.545726	0.307294	0.182466
319.6	1.40947	1.0998	0.811766	0.546118	0.307735	0.182333
319.8	1.40921	1.09935	0.811259	0.546198	0.30769	0.182422
320	1.40866	1.09949	0.811472	0.546356	0.308178	0.182458
320.2	1.40803	1.09921	0.812177	0.546874	0.308425	0.182693
320.4	1.40827	1.0996	0.812898	0.546987	0.308826	0.183197
320.6	1.40831	1.09936	0.812928	0.546792	0.308851	0.183673
320.8	1.40824	1.09954	0.812837	0.546634	0.308667	0.184183
321	1.40779	1.09935	0.812653	0.546669	0.308747	0.184302
321.2	1.40786	1.09973	0.813338	0.547073	0.309305	0.184767
321.4	1.40783	1.09903	0.812974	0.547031	0.309185	0.184867
321.6	1.40821	1.09891	0.812199	0.546601	0.309023	0.18486
321.8	1.40826	1.09889	0.81243	0.546922	0.309338	0.18499
322	1.4087	1.09925	0.812095	0.547091	0.309406	0.184706
322.2	1.40878	1.09914	0.81188	0.54692	0.309114	0.184335
322.4	1.40871	1.09917	0.811767	0.546923	0.309127	0.184015
322.6	1.40932	1.09907	0.811671	0.546667	0.309134	0.183542
322.8	1.40968	1.0992	0.811926	0.546339	0.309298	0.183414
323	1.40932	1.09864	0.811568	0.546305	0.30894	0.182979
323.2	1.4097	1.09875	0.811702	0.546716	0.309445	0.182577
323.4	1.41011	1.09893	0.811554	0.546974	0.309247	0.181924
323.6	1.41016	1.09884	0.811865	0.547134	0.309233	0.181925
323.8	1.40993	1.09866	0.811902	0.547076	0.308938	0.182059
324	1.40971	1.09879	0.811952	0.547164	0.308914	0.181759
324.2	1.40981	1.09882	0.812232	0.547124	0.309104	0.182166
324.4	1.40998	1.09881	0.812522	0.546826	0.30897	0.182162
324.6	1.40992	1.09871	0.812235	0.546804	0.3089	0.182129
324.8	1.40952	1.09889	0.812023	0.546634	0.308804	0.182658
325	1.40864	1.09904	0.811893	0.5464	0.308828	0.18261
325.2	1.40873	1.0993	0.812041	0.546561	0.309003	0.183142
325.4	1.40892	1.09942	0.81203	0.546846	0.308929	0.183747
325.6	1.40909	1.09996	0.811893	0.546797	0.309258	0.184332
325.8	1.40966	1.10041	0.812152	0.547483	0.309554	0.184385
326	1.40952	1.10029	0.81194	0.547201	0.30909	0.183826
326.2	1.40946	1.10032	0.812409	0.547357	0.309263	0.18379
326.4	1.40924	1.09984	0.812008	0.546902	0.309186	0.183224
326.6	1.4096	1.10028	0.812287	0.546928	0.309466	0.183024
326.8	1.40976	1.10031	0.812699	0.547329	0.309833	0.182982
327	1.40982	1.10035	0.812788	0.547518	0.310011	0.182979
327.2	1.41049	1.10063	0.813074	0.548227	0.310352	0.183126
327.4	1.41077	1.10034	0.813307	0.548385	0.310143	0.183531
327.6	1.41015	1.09996	0.813298	0.548249	0.309605	0.183301
327.8	1.41024	1.09977	0.813136	0.54791	0.309655	0.183233
328	1.40967	1.09927	0.812908	0.54754	0.309786	0.183191
328.2	1.40966	1.09907	0.812859	0.547344	0.309854	0.183567
328.4	1.40958	1.09924	0.8129	0.547168	0.309864	0.183087
328.6	1.4099	1.09941	0.812661	0.547304	0.31036	0.183617
328.8	1.40949	1.09959	0.812295	0.547103	0.310601	0.18373
329	1.40946	1.09987	0.812123	0.547012	0.310695	0.18351
329.2	1.40959	1.09969	0.812232	0.547126	0.311001	0.18349
329.4	1.40988	1.09983	0.812577	0.547348	0.311225	0.184164
329.6	1.40981	1.09964	0.812452	0.546998	0.311198	0.183983
329.8	1.41058	1.09947	0.812559	0.546921	0.311282	0.183848
330	1.41029	1.09923	0.812649	0.546271	0.31105	0.183613
330.2	1.41005	1.09913	0.812266	0.545983	0.310539	0.183237
330.4	1.40961	1.09908	0.811718	0.54564	0.309957	0.18251
330.6	1.40975	1.0993	0.811659	0.545462	0.309675	0.182308
330.8	1.40962	1.09881	0.811771	0.545251	0.309456	0.182179
331	1.4097	1.09885	0.812146	0.545348	0.309173	0.182345
331.2	1.40981	1.0989	0.812402	0.546111	0.308999	0.182304
331.4	1.40924	1.09861	0.812262	0.545856	0.308679	0.182202
331.6	1.40881	1.09856	0.812006	0.546049	0.308519	0.181797
331.8	1.40892	1.09872	0.812092	0.545939	0.308775	0.182137
332	1.40846	1.09882	0.812287	0.546095	0.308862	0.182566
332.2	1.40867	1.09877	0.812179	0.5464	0.308829	0.182446
332.4	1.40926	1.09936	0.812665	0.546882	0.309343	0.18274
332.6	1.40986	1.09973	0.812715	0.547558	0.310021	0.183502
332.8	1.41013	1.10033	0.813303	0.548181	0.310845	0.183588
333	1.41047	1.10023	0.813855	0.549031	0.311348	0.184408
333.2	1.4107	1.10042	0.814431	0.549459	0.312312	0.185248
333.4	1.41149	1.10105	0.815011	0.549837	0.312802	0.185913
333.6	1.41222	1.10187	0.815207	0.550416	0.313461	0.18602
333.8	1.41305	1.10216	0.815266	0.550354	0.313881	0.186623
334	1.41332	1.10264	0.815457	0.550837	0.313963	0.187385
334.2	1.41339	1.10253	0.814873	0.550648	0.313759	0.187413
334.4	1.41352	1.10313	0.815308	0.550862	0.313794	0.187822
334.6	1.41364	1.10307	0.814937	0.550564	0.313596	0.188237
334.8	1.41345	1.10325	0.814775	0.550756	0.313286	0.188784
335	1.41365	1.10366	0.814506	0.550854	0.313377	0.188678
335.2	1.41316	1.10347	0.814409	0.551244	0.313143	0.18848
335.4	1.41254	1.10295	0.813662	0.550774	0.312849	0.188335
335.6	1.41247	1.10274	0.813376	0.550603	0.312538	0.188298
335.8	1.4124	1.10261	0.813176	0.550297	0.312286	0.188265
336	1.41165	1.10181	0.812502	0.549608	0.311631	0.187566
336.2	1.41155	1.10152	0.812547	0.549311	0.31162	0.187143
336.4	1.41137	1.10087	0.812598	0.54925	0.311466	0.187081
336.6	1.41114	1.10077	0.812659	0.549454	0.311575	0.186806
336.8	1.41098	1.10026	0.812732	0.549531	0.311724	0.186527
337	1.41091	1.09967	0.812637	0.54935	0.311516	0.186542
337.2	1.4116	1.10052	0.813573	0.549754	0.312167	0.186977
337.4	1.4117	1.10075	0.813748	0.549983	0.312064	0.186329
337.6	1.41224	1.10114	0.814194	0.550007	0.312375	0.186228
337.8	1.413	1.10108	0.814972	0.55002	0.312566	0.18657
338	1.41338	1.10114	0.814933	0.550109	0.312369	0.18686
338.2	1.4135	1.10096	0.814839	0.549697	0.312634	0.18653
338.4	1.4139	1.10131	0.815671	0.550194	0.312828	0.187177
338.6	1.41416	1.10113	0.815212	0.550309	0.312959	0.187601
338.8	1.41437	1.1012	0.815168	0.550411	0.31303	0.187259
339	1.41442	1.10123	0.815299	0.55053	0.313483	0.186949
339.2	1.41377	1.10106	0.815711	0.551239	0.313795	0.187114
339.4	1.41396	1.10108	0.815771	0.551344	0.314212	0.187093
339.6	1.41444	1.10158	0.816102	0.551579	0.314387	0.187111
339.8	1.41451	1.10165	0.816658	0.551992	0.315148	0.186858
340	1.4143	1.10202	0.816781	0.551693	0.315158	0.186596
340.2	1.414	1.10192	0.817521	0.551749	0.315718	0.186473
340.4	1.41363	1.10202	0.817192	0.551871	0.31589	0.186471
340.6	1.4136	1.10264	0.81727	0.551939	0.316239	0.18678
340.8	1.4133	1.1025	0.816967	0.551386	0.316554	0.186617
341	1.41354	1.10297	0.817189	0.55131	0.316635	0.187097
341.2	1.41379	1.10392	0.817731	0.551673	0.316949	0.187658
341.4	1.41322	1.10403	0.817086	0.551082	0.316587	0.187494
341.6	1.41289	1.10393	0.816866	0.550248	0.316166	0.187566
341.8	1.41345	1.10416	0.817406	0.550426	0.316137	0.188198
342	1.41336	1.10383	0.81692	0.550046	0.315836	0.188082
342.2	1.41365	1.10381	0.81753	0.550343	0.31567	0.188072
342.4	1.41386	1.10374	0.817245	0.550126	0.315185	0.188673
342.6	1.41386	1.10318	0.817159	0.550386	0.314685	0.188506
342.8	1.4138	1.1026	0.817126	0.550489	0.313997	0.188012
343	1.41367	1.10259	0.817173	0.551049	0.313717	0.188262
343.2	1.41383	1.10237	0.817226	0.551801	0.313619	0.188237
343.4	1.4137	1.10205	0.816918	0.551994	0.313277	0.188152
343.6	1.41442	1.10272	0.817148	0.552213	0.313457	0.188383
343.8	1.41414	1.10233	0.816975	0.552291	0.313432	0.187871
344	1.4142	1.10249	0.816722	0.552037	0.31322	0.187756
344.2	1.41369	1.10176	0.816061	0.552158	0.313418	0.187667
344.4	1.41352	1.10219	0.815497	0.552338	0.314056	0.187894
344.6	1.41361	1.10236	0.815153	0.552109	0.314375	0.187985
344.8	1.41384	1.10233	0.814898	0.551792	0.314472	0.187893
345	1.41394	1.10266	0.81453	0.551719	0.31446	0.188163
345.2	1.41368	1.10281	0.814582	0.551494	0.314406	0.188092
345.4	1.4134	1.10299	0.814287	0.551681	0.314855	0.188203
345.6	1.41354	1.10332	0.814996	0.551754	0.315612	0.188468
345.8	1.4142	1.10382	0.815633	0.551954	0.316028	0.188681
346	1.41471	1.10374	0.815705	0.552169	0.316019	0.188723
346.2	1.41511	1.10403	0.816314	0.55259	0.316119	0.18898
346.4	1.41518	1.10334	0.816152	0.552409	0.316319	0.189396
346.6	1.41518	1.10293	0.817123	0.553091	0.316465	0.189562
346.8	1.4152	1.10246	0.817452	0.553086	0.316509	0.189419
347	1.41556	1.1031	0.817779	0.553628	0.317162	0.189866
347.2	1.41499	1.10317	0.817831	0.553788	0.317259	0.190253
347.4	1.41471	1.10314	0.818112	0.553687	0.317469	0.189995
347.6	1.41496	1.1038	0.818656	0.55383	0.317919	0.189874
347.8	1.41445	1.10325	0.81795	0.553479	0.317324	0.18958
348	1.41404	1.10388	0.817803	0.553303	0.317243	0.189579
348.2	1.4138	1.10379	0.817565	0.553524	0.317561	0.189758
348.4	1.414	1.10412	0.817297	0.553537	0.317444	0.189825
348.6	1.41466	1.10461	0.817229	0.553464	0.317438	0.190025
348.8	1.41449	1.10449	0.816962	0.553263	0.316883	0.190087
349	1.41414	1.10434	0.816611	0.552964	0.316259	0.189826
349.2	1.41406	1.10423	0.816515	0.553175	0.315954	0.189811
349.4	1.41391	1.10428	0.816165	0.553304	0.316118	0.189933
349.6	1.41436	1.10439	0.816241	0.553264	0.316017	0.190337
349.8	1.41455	1.10408	0.815937	0.55313	0.315446	0.190253
350	1.41506	1.10416	0.816543	0.553965	0.315682	0.190699
350.2	1.41537	1.10383	0.817286	0.554468	0.316245	0.19113
350.4	1.41503	1.10289	0.817384	0.554294	0.316149	0.19099
350.6	1.41512	1.10255	0.817735	0.554674	0.316478	0.191076
350.8	1.41533	1.10234	0.817781	0.554892	0.316576	0.191302
351	1.41557	1.10327	0.817779	0.555218	0.317083	0.191489
351.2	1.41512	1.10323	0.818	0.555102	0.31714	0.191124
351.4	1.41541	1.10328	0.818367	0.555302	0.317736	0.190756
351.6	1.41494	1.10391	0.818292	0.555262	0.317901	0.190793
351.8	1.41479	1.10413	0.817948	0.555083	0.317573	0.190688
352	1.41482	1.10498	0.81803	0.555202	0.317978	0.190575
352.2	1.41528	1.10494	0.817988	0.555528	0.318509	0.190608
352.4	1.41566	1.10511	0.817745	0.555175	0.318096	0.190478
352.6	1.4156	1.10507	0.817963	0.55507	0.318656	0.190488
352.8	1.41533	1.10509	0.817729	0.554958	0.318597	0.190632
353	1.41525	1.10492	0.817498	0.554753	0.317937	0.190375
353.2	1.41493	1.10473	0.817323	0.554601	0.317866	0.190212
353.4	1.41537	1.10467	0.81746	0.554585	0.317991	0.190503
353.6	1.41566	1.10486	0.817758	0.554548	0.317932	0.190756
353.8	1.41547	1.10445	0.817777	0.554308	0.317802	0.190675
354	1.41547	1.10459	0.817933	0.554813	0.317899	0.190758
354.2	1.4158	1.10399	0.818334	0.554711	0.317779	0.190676
354.4	1.41549	1.10351	0.8182	0.554474	0.317217	0.19016
354.6	1.41569	1.10344	0.818107	0.554708	0.317346	0.190397
354.8	1.41599	1.10373	0.818096	0.554815	0.31762	0.190929
355	1.41631	1.10412	0.818055	0.554969	0.31808	0.190869
355.2	1.41629	1.10349	0.818274	0.554866	0.317836	0.190447
355.4	1.41616	1.10331	0.818375	0.554931	0.317689	0.190282
355.6	1.41589	1.10327	0.818069	0.554539	0.3173	0.190039
355.8	1.41584	1.10363	0.818057	0.554598	0.317701	0.189902
356	1.41584	1.10323	0.817486	0.554548	0.31751	0.189383
356.2	1.41588	1.10362	0.817652	0.554852	0.317999	0.189378
356.4	1.41583	1.10317	0.817644	0.554814	0.317901	0.189438
356.6	1.41503	1.10294	0.817565	0.554997	0.318323	0.189659
356.8	1.41465	1.10299	0.81752	0.555008	0.318136	0.189992
357	1.41389	1.10256	0.817324	0.555068	0.317756	0.189639
357.2	1.41385	1.10251	0.817766	0.55492	0.318103	0.189935
357.4	1.41409	1.1027	0.818093	0.555262	0.318075	0.190219
357.6	1.41357	1.10254	0.817968	0.555078	0.317787	0.190098
357.8	1.41348	1.10275	0.817958	0.555446	0.317697	0.189826
358	1.41383	1.10306	0.818204	0.556102	0.317886	0.190328
358.2	1.41452	1.10387	0.818993	0.556502	0.318507	0.190655
358.4	1.41472	1.10436	0.819056	0.556621	0.318829	0.19104
358.6	1.41483	1.10444	0.818792	0.556327	0.318908	0.191341
358.8	1.41507	1.10464	0.81851	0.556833	0.319429	0.191581
359	1.41547	1.10436	0.81839	0.55648	0.31904	0.190856
359.2	1.41543	1.10395	0.81815	0.555793	0.318529	0.19024
359.4	1.41571	1.10454	0.818405	0.556028	0.318411	0.19037
359.6	1.41619	1.10498	0.818424	0.556269	0.319107	0.190804
359.8	1.41638	1.10544	0.818807	0.55694	0.319696	0.191177
360	1.4162	1.10529	0.818741	0.557071	0.319522	0.190855
360.2	1.41647	1.10577	0.819372	0.556978	0.320232	0.191103
360.4	1.41619	1.10512	0.819145	0.556814	0.319947	0.191122
360.6	1.41594	1.10551	0.819602	0.55718	0.320388	0.191339
360.8	1.41523	1.10491	0.819442	0.556815	0.319865	0.191504
361	1.41541	1.10477	0.819658	0.557136	0.320216	0.192145
361.2	1.4162	1.10503	0.820255	0.557394	0.320737	0.192523
361.4	1.41659	1.10518	0.820279	0.557718	0.320423	0.192739
361.6	1.41693	1.10529	0.820476	0.557556	0.320748	0.192781
361.8	1.41728	1.10531	0.820436	0.557671	0.321059	0.192852
362	1.41764	1.10527	0.820223	0.557418	0.32146	0.193447
362.2	1.41784	1.10544	0.820191	0.556968	0.32163	0.193105
362.4	1.41791	1.10523	0.819997	0.556427	0.321498	0.192768
362.6	1.41793	1.10488	0.819611	0.555838	0.321126	0.19224
362.8	1.41796	1.10478	0.819097	0.555713	0.320939	0.191724
363	1.41834	1.10478	0.819294	0.555474	0.320842	0.191616
363.2	1.41839	1.10527	0.819243	0.55528	0.320835	0.191971
363.4	1.4184	1.10585	0.819883	0.555915	0.321004	0.192442
363.6	1.41825	1.10652	0.820093	0.556192	0.32132	0.192766
363.8	1.41788	1.10643	0.820261	0.556193	0.321255	0.192749
364	1.41748	1.10628	0.820432	0.55593	0.32124	0.192172
364.2	1.41768	1.10639	0.820793	0.555834	0.321269	0.192536
364.4	1.41696	1.10685	0.820596	0.555998	0.320987	0.192267
364.6	1.41694	1.10698	0.820987	0.556387	0.321117	0.192974
364.8	1.41628	1.10601	0.820151	0.55567	0.320179	0.192596
365	1.41686	1.10633	0.820155	0.556102	0.32029	0.192455
365.2	1.41747	1.10684	0.820147	0.556055	0.320634	0.192466
365.4	1.41776	1.10704	0.820158	0.555729	0.320554	0.192666
365.6	1.41765	1.1066	0.819802	0.555227	0.320733	0.192104
365.8	1.41767	1.10609	0.819487	0.555238	0.320798	0.192225
366	1.41778	1.10607	0.819509	0.555246	0.321076	0.192049
366.2	1.41794	1.10592	0.81917	0.555058	0.32094	0.191714
366.4	1.41808	1.10619	0.819201	0.555286	0.321072	0.191372
366.6	1.41812	1.10578	0.819308	0.555482	0.321082	0.191395
366.8	1.4179	1.10545	0.819034	0.555563	0.320801	0.190973
367	1.41791	1.10558	0.819582	0.555915	0.321099	0.191801
367.2	1.41719	1.10493	0.818836	0.555894	0.320786	0.191081
367.4	1.41652	1.10459	0.81889	0.556159	0.320754	0.191069
367.6	1.41661	1.10476	0.818899	0.556502	0.320799	0.191423
367.8	1.41648	1.10437	0.818843	0.556535	0.32116	0.191194
368	1.41637	1.10464	0.819335	0.556904	0.321556	0.191303
368.2	1.41612	1.10485	0.819569	0.557372	0.32204	0.192232
368.4	1.41562	1.10473	0.819538	0.557648	0.322017	0.192066
368.6	1.41554	1.1042	0.819324	0.557676	0.321534	0.192243
368.8	1.41514	1.10406	0.81863	0.557592	0.321245	0.191582
369	1.4152	1.1043	0.818401	0.55754	0.321557	0.191911
369.2	1.41574	1.10476	0.818239	0.557409	0.321827	0.19269
369.4	1.41594	1.105	0.818319	0.557478	0.32223	0.192679
369.6	1.41611	1.10514	0.817967	0.557361	0.322319	0.192714
369.8	1.41666	1.10561	0.818312	0.557483	0.322629	0.193215
370	1.41721	1.1061	0.818589	0.557758	0.322934	0.193252
370.2	1.41741	1.10611	0.81836	0.557209	0.322453	0.193247
370.4	1.4181	1.10619	0.818622	0.557497	0.322357	0.193272
370.6	1.41872	1.10598	0.819204	0.557541	0.322606	0.193311
370.8	1.41919	1.10635	0.819165	0.557278	0.322371	0.192949
371	1.41916	1.10636	0.81931	0.557094	0.322176	0.192953
371.2	1.41934	1.10636	0.819074	0.557384	0.322179	0.192548
371.4	1.41944	1.10665	0.819539	0.55744	0.322233	0.192998
371.6	1.42	1.1071	0.819945	0.557695	0.322509	0.193565
371.8	1.4199	1.10732	0.82017	0.557616	0.322816	0.193326
372	1.41965	1.1076	0.820545	0.558089	0.323137	0.194058
372.2	1.4188	1.1069	0.820157	0.558043	0.322983	0.193911
372.4	1.41803	1.10649	0.819906	0.557592	0.322325	0.193518
372.6	1.41754	1.10652	0.819666	0.557612	0.322079	0.193512
372.8	1.41714	1.10652	0.819237	0.557907	0.322412	0.193413
373	1.41714	1.10679	0.819476	0.557954	0.322612	0.193526
373.2	1.4174	1.10727	0.819563	0.558238	0.322197	0.193792
373.4	1.41725	1.10767	0.82022	0.5584	0.322839	0.193867
373.6	1.417	1.10735	0.820126	0.558265	0.322265	0.193754
373.8	1.41688	1.10716	0.820163	0.558112	0.32221	0.194035
374	1.4172	1.10727	0.820048	0.558315	0.322311	0.194296
374.2	1.41742	1.10688	0.82	0.557704	0.322062	0.194216
374.4	1.41849	1.10727	0.820604	0.558523	0.322636	0.194995
374.6	1.41859	1.1075	0.820961	0.558509	0.323055	0.194588
374.8	1.41839	1.10748	0.82098	0.55845	0.323311	0.194485
375	1.41801	1.10698	0.820736	0.558283	0.323388	0.194325
375.2	1.41857	1.10722	0.821045	0.558792	0.324123	0.195075
375.4	1.41866	1.10668	0.821373	0.55887	0.324254	0.195225
375.6	1.41905	1.10662	0.821264	0.558803	0.324878	0.195258
375.8	1.4185	1.10635	0.820815	0.558346	0.324817	0.194797
376	1.41796	1.10622	0.820825	0.558158	0.325128	0.19497
376.2	1.41771	1.10582	0.820575	0.557404	0.325071	0.194047
376.4	1.41739	1.10609	0.821102	0.557153	0.325042	0.19437
376.6	1.41755	1.10612	0.821156	0.557693	0.324958	0.194353
376.8	1.41757	1.10612	0.82119	0.557909	0.324713	0.193997
377	1.41821	1.10708	0.821792	0.5582	0.325157	0.194488
377.2	1.41829	1.1072	0.821573	0.558098	0.324842	0.194508
377.4	1.41782	1.10713	0.821996	0.558163	0.324967	0.194457
377.6	1.41796	1.10682	0.821261	0.557679	0.324182	0.1944
377.8	1.41833	1.10704	0.821135	0.557573	0.324395	0.194395
378	1.41877	1.10769	0.821201	0.557978	0.32444	0.19455
378.2	1.41897	1.10779	0.821281	0.558304	0.32454	0.194761
378.4	1.41897	1.10809	0.821102	0.558838	0.324225	0.195008
378.6	1.41834	1.10791	0.820908	0.558592	0.324348	0.194611
378.8	1.41856	1.10754	0.82132	0.559213	0.324771	0.194986
379	1.41914	1.10766	0.821566	0.559841	0.325064	0.195405
379.2	1.41986	1.10793	0.821875	0.560391	0.325591	0.195821
379.4	1.42048	1.10803	0.821945	0.56065	0.326048	0.195921
379.6	1.42073	1.10813	0.822105	0.560805	0.326116	0.195905
379.8	1.42048	1.10787	0.822356	0.56065	0.32586	0.196147
380	1.42078	1.10826	0.82314	0.560718	0.326018	0.196259
380.2	1.42133	1.10875	0.823604	0.560739	0.326294	0.196257
380.4	1.42136	1.10858	0.823742	0.561247	0.326263	0.19658
380.6	1.42175	1.10825	0.823478	0.561479	0.326263	0.196703
380.8	1.42208	1.10884	0.823469	0.561228	0.326616	0.196628
381	1.4223	1.1096	0.823555	0.561078	0.327008	0.196983
381.2	1.42219	1.1095	0.823564	0.560624	0.326692	0.196718
381.4	1.42195	1.10928	0.823713	0.560506	0.326569	0.196769
381.6	1.42192	1.1092	0.823461	0.559851	0.326464	0.196243
381.8	1.42146	1.10894	0.823563	0.559792	0.326458	0.195679
382	1.42098	1.10897	0.823565	0.560094	0.326119	0.19579
382.2	1.4205	1.10867	0.823405	0.560371	0.326029	0.195384
382.4	1.41972	1.10833	0.82316	0.559956	0.325622	0.19492
382.6	1.41979	1.10843	0.823837	0.56032	0.326145	0.19502
382.8	1.42002	1.10799	0.823821	0.560797	0.325957	0.195176
383	1.41981	1.10769	0.823452	0.561012	0.326267	0.195612
383.2	1.41989	1.1077	0.82327	0.561304	0.326161	0.195631
383.4	1.4199	1.10764	0.823055	0.561664	0.326096	0.195933
383.6	1.42003	1.10753	0.823616	0.562012	0.325798	0.196106
383.8	1.41967	1.1072	0.823273	0.561956	0.325879	0.196285
384	1.42021	1.10767	0.823543	0.562022	0.325846	0.196408
384.2	1.42049	1.10741	0.823535	0.562412	0.326432	0.196772
384.4	1.42123	1.10747	0.823345	0.562888	0.326535	0.197091
384.6	1.42132	1.10751	0.823299	0.56243	0.326657	0.197091
384.8	1.42149	1.10863	0.823455	0.562591	0.326838	0.197171
385	1.4211	1.10883	0.823439	0.562612	0.32676	0.197324
385.2	1.42098	1.10868	0.823575	0.562302	0.326917	0.197153
385.4	1.42105	1.10891	0.824013	0.562061	0.327304	0.197197
385.6	1.42095	1.10904	0.824031	0.561774	0.327406	0.196303
385.8	1.42116	1.10908	0.824406	0.561788	0.327308	0.196363
386	1.42142	1.10943	0.824736	0.562163	0.327577	0.196473
386.2	1.42181	1.10983	0.825081	0.56231	0.328211	0.196587
386.4	1.42165	1.11008	0.824831	0.561892	0.328497	0.196614
386.6	1.42184	1.11039	0.824872	0.561653	0.328578	0.196667
386.8	1.42136	1.10973	0.823846	0.561204	0.328434	0.196409
387	1.42121	1.1101	0.823746	0.561325	0.328685	0.196796
387.2	1.42114	1.11011	0.823367	0.56127	0.328549	0.196264
387.4	1.42116	1.11001	0.823029	0.561196	0.328566	0.196733
387.6	1.4216	1.10992	0.823411	0.561379	0.328699	0.196818
387.8	1.42143	1.10946	0.822818	0.561375	0.328553	0.197421
388	1.42212	1.10955	0.822807	0.561865	0.328578	0.197883
388.2	1.42152	1.10909	0.822328	0.562117	0.328545	0.19812
388.4	1.42144	1.1092	0.821946	0.561938	0.328141	0.198045
388.6	1.42094	1.10918	0.821968	0.562031	0.328061	0.197431
388.8	1.42011	1.10951	0.821562	0.561847	0.327755	0.196838
389	1.41959	1.10906	0.82149	0.561576	0.32766	0.196366
389.2	1.41993	1.10909	0.821741	0.56152	0.327885	0.196447
389.4	1.42089	1.10942	0.822215	0.562088	0.328366	0.197017
389.6	1.42102	1.10888	0.821966	0.561766	0.327997	0.196696
389.8	1.42127	1.10864	0.822432	0.561727	0.327768	0.197162
390	1.42157	1.10859	0.822802	0.562156	0.328182	0.197489
390.2	1.42195	1.10868	0.823203	0.561642	0.328098	0.19735
390.4	1.42184	1.10848	0.822861	0.561063	0.327397	0.196775
390.6	1.42198	1.1082	0.822928	0.560515	0.3268	0.196604
390.8	1.42161	1.10783	0.823027	0.560466	0.326641	0.196526
391	1.42222	1.10806	0.823693	0.560232	0.326713	0.19704
391.2	1.42226	1.10824	0.82391	0.560397	0.326727	0.197425
391.4	1.42253	1.1084	0.824302	0.560813	0.326713	0.198018
391.6	1.42239	1.10858	0.824439	0.561495	0.326917	0.197898
391.8	1.42209	1.10887	0.824221	0.561558	0.326998	0.198365
392	1.42212	1.10918	0.824237	0.561623	0.326909	0.198119
392.2	1.42181	1.10919	0.824474	0.561722	0.326839	0.198539
392.4	1.42189	1.10942	0.824736	0.562051	0.326811	0.197955
392.6	1.42209	1.11012	0.825258	0.562482	0.327106	0.197903
392.8	1.4215	1.10996	0.824805	0.561963	0.327166	0.197594
393	1.42189	1.11038	0.825173	0.562462	0.327599	0.198205
393.2	1.4222	1.11061	0.824991	0.562639	0.328	0.198379
393.4	1.42276	1.11052	0.825278	0.562823	0.328572	0.1989
393.6	1.42254	1.11041	0.825117	0.562269	0.328711	0.198582
393.8	1.42299	1.11079	0.825477	0.562663	0.329045	0.198718
394	1.42306	1.11119	0.825721	0.563005	0.329318	0.198988
394.2	1.42318	1.1111	0.825622	0.562196	0.328597	0.19878
394.4	1.42333	1.11121	0.825613	0.562329	0.32821	0.198926
394.6	1.42328	1.11139	0.825876	0.562438	0.328368	0.199303
394.8	1.42322	1.11142	0.82617	0.562715	0.328685	0.19954
395	1.42361	1.11174	0.826195	0.562767	0.329351	0.199951
395.2	1.42401	1.11231	0.826324	0.563254	0.329902	0.200179
395.4	1.424	1.11197	0.825729	0.563281	0.330042	0.199613
395.6	1.42397	1.11187	0.825614	0.563157	0.330722	0.19945
395.8	1.42443	1.11232	0.825972	0.563275	0.331141	0.199967
396	1.42475	1.11227	0.825992	0.563438	0.331226	0.200261
396.2	1.42481	1.11205	0.826039	0.563728	0.331075	0.200598
396.4	1.42434	1.11188	0.826003	0.563509	0.330902	0.199903
396.6	1.4242	1.11195	0.826009	0.563324	0.330997	0.200067
396.8	1.42368	1.11161	0.825824	0.563343	0.330801	0.199754
397	1.42347	1.11201	0.826153	0.563775	0.330904	0.199709
397.2	1.4231	1.11146	0.825895	0.563762	0.33081	0.199156
397.4	1.42282	1.11114	0.82576	0.563293	0.330634	0.198853
397.6	1.42225	1.11139	0.825509	0.562965	0.330373	0.198455
397.8	1.42193	1.11153	0.825522	0.562804	0.329725	0.198355
398	1.4212	1.11163	0.825416	0.562578	0.329081	0.198278
398.2	1.42119	1.11176	0.825559	0.562326	0.328513	0.198235
398.4	1.42119	1.11235	0.825868	0.562725	0.328528	0.198379
398.6	1.42123	1.11279	0.826137	0.562984	0.328637	0.198648
398.8	1.42154	1.11324	0.826455	0.563248	0.328957	0.198832
399	1.42195	1.11396	0.826709	0.563326	0.329673	0.199027
399.2	1.42275	1.11463	0.827108	0.563509	0.330048	0.199128
399.4	1.4229	1.11501	0.827222	0.563716	0.330479	0.19929
399.6	1.42338	1.11576	0.82792	0.563937	0.331361	0.199636
399.8	1.42396	1.11677	0.828465	0.564657	0.331857	0.200279
[truncated: 2,000 more rows]

## Sheet: 29-31
0	0.00958855	0.00824653	0.00940084	0.00940084	0.00298295	0.00229107
0.2	0.00981282	0.00878654	0.00968122	0.00968122	0.00386508	0.00216255
0.4	0.0103122	0.00923106	0.0101972	0.0101972	0.00489523	0.0019925
0.6	0.0108012	0.00961511	0.0105218	0.0105218	0.00571514	0.00216089
0.8	0.0114796	0.00998771	0.0109699	0.0109699	0.00656548	0.00230941
1	0.0118264	0.0105224	0.0111237	0.0111237	0.00680799	0.0024842
1.2	0.012428	0.0110798	0.0114707	0.0114707	0.00719451	0.00276174
1.4	0.0127412	0.0112429	0.0117121	0.0117121	0.00692756	0.00281817
1.6	0.0129644	0.0111814	0.0116496	0.0116496	0.00679216	0.00277513
1.8	0.0130079	0.0113413	0.0118043	0.0118043	0.00662831	0.00272344
2	0.0135207	0.0115981	0.0121988	0.0121988	0.00632586	0.00272248
2.2	0.0138215	0.011618	0.0124605	0.0124605	0.00622089	0.00326792
2.4	0.0148609	0.0119337	0.0131269	0.0131269	0.00685796	0.00385222
2.6	0.0149828	0.0121116	0.0132566	0.0132566	0.00718086	0.00375315
2.8	0.0149348	0.0117621	0.0131953	0.0131953	0.00690782	0.00361345
3	0.0153195	0.0119755	0.0139591	0.0139591	0.00720368	0.00386908
3.2	0.0155091	0.0116795	0.0143635	0.0143635	0.0070304	0.00375319
3.4	0.0161073	0.0119142	0.0149343	0.0149343	0.00714299	0.0037418
3.6	0.0165514	0.0123525	0.0153832	0.0153832	0.00710595	0.00373978
3.8	0.0170692	0.0131468	0.0162275	0.0162275	0.00791773	0.00485667
4	0.0176305	0.0138371	0.0170369	0.0170369	0.00864528	0.00503582
4.2	0.0180178	0.0144848	0.0172561	0.0172561	0.00959687	0.00513707
4.4	0.0183269	0.0149649	0.01749	0.01749	0.0104236	0.00536409
4.6	0.0187217	0.0155467	0.017949	0.017949	0.0108855	0.00581059
4.8	0.0186898	0.0160726	0.0182124	0.0182124	0.0108264	0.00586348
5	0.0187844	0.0164368	0.017918	0.017918	0.0100798	0.00600302
5.2	0.0192169	0.016845	0.0182664	0.0182664	0.0103781	0.00601733
5.4	0.0191995	0.0167476	0.0180858	0.0180858	0.0100047	0.0057427
5.6	0.0198409	0.0172484	0.0180607	0.0180607	0.0100529	0.00594418
5.8	0.0203994	0.0180077	0.0182122	0.0182122	0.0101403	0.00619138
6	0.0212855	0.0184771	0.0183356	0.0183356	0.0102697	0.00661192
6.2	0.0216252	0.0187688	0.0182869	0.0182869	0.0107587	0.00714709
6.4	0.022202	0.0189334	0.0187611	0.0187611	0.0107775	0.00734166
6.6	0.0222171	0.0192571	0.0188526	0.0188526	0.0105451	0.00767815
6.8	0.022546	0.0195276	0.0192598	0.0192598	0.0100734	0.00808577
7	0.0231917	0.0202902	0.0202385	0.0202385	0.0105833	0.00876924
7.2	0.0238423	0.0207175	0.0211478	0.0211478	0.0108067	0.0093359
7.4	0.0242667	0.0212197	0.0214213	0.0214213	0.0108192	0.00966537
7.6	0.0249021	0.0216742	0.0219811	0.0219811	0.0109888	0.0102977
7.8	0.0256054	0.0221553	0.0225166	0.0225166	0.0119933	0.0110874
8	0.0261191	0.0223478	0.0230111	0.0230111	0.0125642	0.0113005
8.2	0.0265108	0.0225509	0.0235729	0.0235729	0.012977	0.0116999
8.4	0.0268059	0.0227756	0.0240942	0.0240942	0.0131211	0.0117676
8.6	0.0271475	0.0228314	0.0246946	0.0246946	0.0130328	0.011633
8.8	0.0276144	0.0232206	0.0252077	0.0252077	0.0131832	0.0117181
9	0.0288984	0.0238577	0.0256454	0.0256454	0.0138213	0.0121368
9.2	0.0292486	0.0244369	0.0262217	0.0262217	0.0144079	0.0121873
9.4	0.0295692	0.0247601	0.0264283	0.0264283	0.0143349	0.0123317
9.6	0.030463	0.0255837	0.0267021	0.0267021	0.0146157	0.0128346
9.8	0.0307411	0.0260571	0.0267814	0.0267814	0.0152841	0.0128587
10	0.0310479	0.0264675	0.0267535	0.0267535	0.0156099	0.0128433
10.2	0.0312603	0.0269267	0.0273106	0.0273106	0.0163538	0.0131628
10.4	0.0312789	0.027388	0.027538	0.027538	0.0165032	0.0133235
10.6	0.0309967	0.0280177	0.0277559	0.0277559	0.0168519	0.0133561
10.8	0.0305038	0.0274998	0.0274399	0.0274399	0.0162158	0.0131531
11	0.0301796	0.0275238	0.0276512	0.0276512	0.016205	0.0130103
11.2	0.0302136	0.0272337	0.0270991	0.0270991	0.0157791	0.0123619
11.4	0.0301579	0.0272609	0.0264483	0.0264483	0.0156995	0.0121567
11.6	0.0307097	0.0273118	0.0266537	0.0266537	0.0159127	0.012118
11.8	0.030687	0.0271486	0.0264372	0.0264372	0.0161386	0.0118511
12	0.0309578	0.0269627	0.0266062	0.0266062	0.0158321	0.0118965
12.2	0.0313759	0.0270951	0.0266753	0.0266753	0.0156672	0.0120076
12.4	0.0321583	0.0274232	0.0266357	0.0266357	0.0158311	0.0122223
12.6	0.0328782	0.0278374	0.0269675	0.0269675	0.0161843	0.0124831
12.8	0.0339258	0.0282418	0.0277569	0.0277569	0.0169127	0.0132873
13	0.0345515	0.0286594	0.0278068	0.0278068	0.0172775	0.0136654
13.2	0.0345387	0.0288645	0.0279527	0.0279527	0.0171815	0.013842
13.4	0.0352422	0.0294181	0.0285721	0.0285721	0.0174066	0.0141784
13.6	0.0360024	0.0305183	0.0291062	0.0291062	0.0178815	0.0148095
13.8	0.0363142	0.0312012	0.0296831	0.0296831	0.0183837	0.0152424
14	0.0364913	0.0319376	0.0301221	0.0301221	0.0186187	0.0160061
14.2	0.0368935	0.0325236	0.0309464	0.0309464	0.0188314	0.016574
14.4	0.036547	0.032852	0.0311952	0.0311952	0.0183776	0.0162671
14.6	0.0364432	0.0328486	0.0314924	0.0314924	0.0179921	0.0158397
14.8	0.0362944	0.032697	0.0316174	0.0316174	0.0175039	0.0156296
15	0.0361411	0.0324506	0.0319644	0.0319644	0.0170245	0.015061
15.2	0.0365718	0.0323797	0.0320663	0.0320663	0.0168118	0.0149057
15.4	0.0363508	0.0326564	0.0325537	0.0325537	0.0164863	0.0148362
15.6	0.0361271	0.0326066	0.0324928	0.0324928	0.0161497	0.0147732
15.8	0.0359413	0.032272	0.0321935	0.0321935	0.01588	0.0147454
16	0.0361443	0.032441	0.0321866	0.0321866	0.0157787	0.0151398
16.2	0.036704	0.032693	0.0322557	0.0322557	0.0160009	0.0153163
16.4	0.0365224	0.0323101	0.0325841	0.0325841	0.016872	0.0152935
16.6	0.0367294	0.032336	0.032573	0.032573	0.0169826	0.0152484
16.8	0.0365913	0.0321064	0.0325298	0.0325298	0.0170174	0.0152456
17	0.0370292	0.0325617	0.0328941	0.0328941	0.0178858	0.0156154
17.2	0.0374177	0.0327152	0.0329172	0.0329172	0.01822	0.0157259
17.4	0.038397	0.033257	0.033439	0.033439	0.018667	0.0161505
17.6	0.038668	0.0338392	0.0335872	0.0335872	0.0189629	0.0167074
17.8	0.0385566	0.0336757	0.0333779	0.0333779	0.0186495	0.0168078
18	0.0394125	0.0341185	0.0335991	0.0335991	0.0190428	0.0173503
18.2	0.0398569	0.0340032	0.0332512	0.0332512	0.0190154	0.0171601
18.4	0.040117	0.0343213	0.0329944	0.0329944	0.0192926	0.017062
18.6	0.0406702	0.0348514	0.0329298	0.0329298	0.0193684	0.0174602
18.8	0.0407093	0.0345138	0.0332989	0.0332989	0.0189879	0.017688
19	0.0407405	0.0341894	0.0334155	0.0334155	0.0184726	0.0176979
19.2	0.0410536	0.0346066	0.0336515	0.0336515	0.0187208	0.0179556
19.4	0.0407935	0.0348417	0.0336212	0.0336212	0.0183867	0.0180065
19.6	0.0410901	0.0355311	0.0339414	0.0339414	0.0182603	0.0186873
19.8	0.0415744	0.0360199	0.0344154	0.0344154	0.0188393	0.0189254
20	0.041932	0.0368682	0.0355327	0.0355327	0.019435	0.0194834
20.2	0.0419826	0.0373598	0.0365736	0.0365736	0.0195533	0.0193122
20.4	0.0417828	0.0375638	0.0371896	0.0371896	0.0198581	0.0196314
20.6	0.0423994	0.0381454	0.0377659	0.0377659	0.0197833	0.019503
20.8	0.0429635	0.0384586	0.0386417	0.0386417	0.0203387	0.0200818
21	0.0437425	0.0387862	0.0395474	0.0395474	0.0211151	0.0204397
21.2	0.0439708	0.0383832	0.0393531	0.0393531	0.0209914	0.0201618
21.4	0.0442481	0.038521	0.0394118	0.0394118	0.0209348	0.020333
21.6	0.0442821	0.0385337	0.0389197	0.0389197	0.0210591	0.0203898
21.8	0.0444666	0.0381416	0.0380123	0.0380123	0.0205143	0.0200229
22	0.0453708	0.0383379	0.0378863	0.0378863	0.0211413	0.0201321
22.2	0.0454496	0.0381092	0.0373774	0.0373774	0.0212252	0.0200449
22.4	0.0457562	0.0380325	0.0370669	0.0370669	0.0210108	0.0199661
22.6	0.0456953	0.0378693	0.0369159	0.0369159	0.0204636	0.0201917
22.8	0.0450685	0.0370586	0.0367356	0.0367356	0.0196647	0.0198711
23	0.0451033	0.0370998	0.0364556	0.0364556	0.019528	0.0195334
23.2	0.0450619	0.0376477	0.0364371	0.0364371	0.0193206	0.0195316
23.4	0.0447621	0.0380646	0.0368596	0.0368596	0.0188736	0.0196092
23.6	0.0446939	0.0386915	0.0374135	0.0374135	0.0189033	0.0194932
23.8	0.0440059	0.0385495	0.0372293	0.0372293	0.0189358	0.0191855
24	0.0434882	0.0383806	0.037462	0.037462	0.018228	0.0191536
24.2	0.0433285	0.0385653	0.0376033	0.0376033	0.0177309	0.0187256
24.4	0.0434376	0.0382012	0.0379166	0.0379166	0.0179368	0.0185101
24.6	0.0435774	0.0382474	0.037914	0.037914	0.0183376	0.0181962
24.8	0.0440165	0.038323	0.0383407	0.0383407	0.0188284	0.0187198
25	0.0433234	0.0379607	0.0382181	0.0382181	0.0190459	0.0182231
25.2	0.0432683	0.0377132	0.0381101	0.0381101	0.0193156	0.0182128
25.4	0.0437633	0.0381289	0.0379644	0.0379644	0.0198799	0.0188109
25.6	0.0443311	0.0388945	0.0379707	0.0379707	0.0204584	0.0192649
25.8	0.044245	0.0391131	0.0377799	0.0377799	0.0204786	0.0192759
26	0.0445653	0.0394974	0.0381718	0.0381718	0.0209642	0.0195551
26.2	0.0453559	0.0403082	0.0387119	0.0387119	0.0218705	0.020157
26.4	0.0452498	0.0407734	0.0386728	0.0386728	0.0218221	0.0201557
26.6	0.0453934	0.0417884	0.0391492	0.0391492	0.022225	0.0209372
26.8	0.0461938	0.0425102	0.0395555	0.0395555	0.022589	0.0214579
27	0.0470921	0.0432055	0.0401516	0.0401516	0.0230779	0.0217894
27.2	0.0468477	0.0438784	0.0405343	0.0405343	0.022595	0.0219172
27.4	0.0469042	0.043735	0.04065	0.04065	0.022454	0.0218857
27.6	0.0463998	0.0431334	0.0398459	0.0398459	0.0217948	0.0211888
27.8	0.0461919	0.0429891	0.0392822	0.0392822	0.0211861	0.0210737
28	0.0462111	0.042411	0.0393764	0.0393764	0.0205262	0.0210096
28.2	0.0463171	0.041724	0.0392823	0.0392823	0.019518	0.0203322
28.4	0.0464351	0.0411551	0.0393776	0.0393776	0.0192848	0.0200332
28.6	0.0471304	0.0413196	0.0393348	0.0393348	0.0195279	0.020099
28.8	0.0467874	0.0405874	0.0391199	0.0391199	0.019143	0.0202342
29	0.0463976	0.0404122	0.0391014	0.0391014	0.0192379	0.020255
29.2	0.0466468	0.0405002	0.0389199	0.0389199	0.0190347	0.0202373
29.4	0.0469487	0.0407445	0.0389235	0.0389235	0.0191346	0.0205063
29.6	0.0468719	0.0409105	0.0386737	0.0386737	0.0188716	0.0204993
29.8	0.0469771	0.0406627	0.0388028	0.0388028	0.0191319	0.0205167
30	0.0476445	0.0409923	0.0395488	0.0395488	0.0196645	0.0207349
30.2	0.0480408	0.0414866	0.0401113	0.0401113	0.0202187	0.0206916
30.4	0.0482721	0.0417245	0.0407939	0.0407939	0.0203008	0.0208528
30.6	0.0487313	0.0419792	0.0411124	0.0411124	0.0204692	0.0212224
30.8	0.049503	0.0423605	0.0415014	0.0415014	0.021174	0.021607
31	0.0502971	0.0428217	0.0420459	0.0420459	0.0216804	0.0218532
31.2	0.0502479	0.0430141	0.0419635	0.0419635	0.0213735	0.0218238
31.4	0.0501372	0.0423023	0.0413793	0.0413793	0.0212393	0.0210914
31.6	0.0500026	0.0424023	0.0416263	0.0416263	0.021284	0.0210909
31.8	0.0504187	0.0426847	0.0418212	0.0418212	0.0212553	0.0210013
32	0.0500248	0.0421224	0.0418032	0.0418032	0.0204128	0.0208585
32.2	0.0497681	0.0416441	0.041619	0.041619	0.0201761	0.0210806
32.4	0.0501062	0.0425287	0.0420894	0.0420894	0.0211739	0.0214674
32.6	0.0503711	0.0430525	0.0423613	0.0423613	0.0217765	0.0219076
32.8	0.0500961	0.0434372	0.042557	0.042557	0.0219671	0.0223244
33	0.0503289	0.0442113	0.0426665	0.0426665	0.0223023	0.0225048
33.2	0.049952	0.0442722	0.0421205	0.0421205	0.0215722	0.0222398
33.4	0.0501894	0.0446281	0.0423576	0.0423576	0.0211858	0.0222179
33.6	0.0502179	0.0444654	0.0424796	0.0424796	0.0209571	0.0218832
33.8	0.0502206	0.0447664	0.0430269	0.0430269	0.020881	0.0217907
34	0.0502347	0.045	0.0434484	0.0434484	0.0208794	0.0215814
34.2	0.0503201	0.0448774	0.043364	0.043364	0.0203026	0.0212719
34.4	0.0509214	0.0451681	0.0430645	0.0430645	0.0203956	0.0216183
34.6	0.0510536	0.045253	0.0425677	0.0425677	0.020245	0.0213039
34.8	0.051318	0.0449165	0.0422484	0.0422484	0.0202152	0.0205875
35	0.0518626	0.0447599	0.0416902	0.0416902	0.0199127	0.020001
35.2	0.051496	0.0442141	0.0413878	0.0413878	0.0194353	0.0195137
35.4	0.051248	0.0433582	0.0409238	0.0409238	0.0191446	0.0191029
35.6	0.0515626	0.0436501	0.0410501	0.0410501	0.0193569	0.0193441
35.8	0.0514937	0.0431042	0.0404326	0.0404326	0.019001	0.0189383
36	0.0512735	0.0430728	0.0403804	0.0403804	0.0190872	0.0196747
36.2	0.0515952	0.0434083	0.040576	0.040576	0.0200349	0.0204347
36.4	0.0517968	0.0440571	0.0409083	0.0409083	0.0205904	0.0207283
36.6	0.0520777	0.0443298	0.0414915	0.0414915	0.0214375	0.0213417
36.8	0.0521698	0.0449264	0.0420168	0.0420168	0.0217179	0.0219273
37	0.0519809	0.0450822	0.0416887	0.0416887	0.021255	0.0221721
37.2	0.0517712	0.0453514	0.0420737	0.0420737	0.0213148	0.0222383
37.4	0.052152	0.0455446	0.0426196	0.0426196	0.0213776	0.0223569
37.6	0.051856	0.0457553	0.0430183	0.0430183	0.0215765	0.0225431
37.8	0.0514968	0.0457884	0.0426328	0.0426328	0.0213458	0.0226623
38	0.051427	0.0458642	0.0428361	0.0428361	0.0217879	0.0230758
38.2	0.0520642	0.0461951	0.0428379	0.0428379	0.0222215	0.0234966
38.4	0.0525034	0.0464282	0.0422835	0.0422835	0.0226036	0.0234128
38.6	0.0526216	0.0462343	0.0424953	0.0424953	0.0220497	0.0229458
38.8	0.0526175	0.0454039	0.042479	0.042479	0.0212127	0.0220253
39	0.0528865	0.0457189	0.0426652	0.0426652	0.021232	0.0222336
39.2	0.0532256	0.0458883	0.0430681	0.0430681	0.0209742	0.0226524
39.4	0.0530241	0.0457142	0.0428887	0.0428887	0.0210125	0.0228072
39.6	0.0532604	0.0461393	0.0430227	0.0430227	0.0211343	0.0228463
39.8	0.0536368	0.0461906	0.0434285	0.0434285	0.02169	0.0231032
40	0.0539261	0.0464726	0.0435796	0.0435796	0.0218601	0.0233464
40.2	0.0542601	0.0464497	0.0434823	0.0434823	0.0216768	0.0233413
40.4	0.0542143	0.0466128	0.0437524	0.0437524	0.0221697	0.0238548
40.6	0.0540754	0.0468422	0.0437017	0.0437017	0.0224853	0.023532
40.8	0.0539824	0.0468706	0.0436972	0.0436972	0.0224336	0.0236029
41	0.0538889	0.0468866	0.0435831	0.0435831	0.0223646	0.0234845
41.2	0.0538128	0.0468795	0.0441469	0.0441469	0.0230175	0.0233295
41.4	0.0538395	0.047223	0.044349	0.044349	0.023109	0.0234174
41.6	0.0534716	0.0478878	0.0446918	0.0446918	0.02363	0.0236647
41.8	0.0533614	0.0480878	0.0446143	0.0446143	0.0240743	0.0234775
42	0.0534345	0.0482357	0.0449654	0.0449654	0.0245189	0.0237118
42.2	0.0536086	0.0483699	0.0446828	0.0446828	0.0248153	0.0234811
42.4	0.0539002	0.0483201	0.0445222	0.0445222	0.0244991	0.0233085
42.6	0.0537412	0.0478062	0.0450231	0.0450231	0.0238424	0.0231991
42.8	0.0539625	0.0476537	0.0450372	0.0450372	0.02366	0.0231772
43	0.054068	0.0480487	0.0445275	0.0445275	0.0233672	0.0236517
43.2	0.0542912	0.0479901	0.0445232	0.0445232	0.0228514	0.0239745
43.4	0.0540813	0.0479178	0.0442665	0.0442665	0.0228258	0.023906
43.6	0.0543571	0.0477696	0.0443226	0.0443226	0.0222428	0.0236947
43.8	0.0550553	0.0478533	0.0444241	0.0444241	0.0224423	0.0237678
44	0.0554404	0.0479225	0.0440965	0.0440965	0.0217683	0.0238143
44.2	0.0555696	0.0478708	0.044118	0.044118	0.0213974	0.0240441
44.4	0.0558494	0.0483328	0.0445488	0.0445488	0.022059	0.0247697
44.6	0.0560116	0.0484208	0.0444653	0.0444653	0.0222176	0.0247686
44.8	0.0564016	0.0485473	0.0452204	0.0452204	0.0223449	0.0253258
45	0.0563849	0.0483906	0.0453045	0.0453045	0.0220939	0.0251612
45.2	0.0565251	0.0488823	0.0460062	0.0460062	0.0225078	0.0251597
45.4	0.0566088	0.0493302	0.045922	0.045922	0.0223028	0.0253102
45.6	0.0563503	0.0493384	0.046086	0.046086	0.0222307	0.0252842
45.8	0.056427	0.0493642	0.0457512	0.0457512	0.0221992	0.0250645
46	0.0562237	0.048725	0.0453556	0.0453556	0.0221259	0.0246905
46.2	0.0561846	0.0484916	0.0451399	0.0451399	0.0222489	0.02454
46.4	0.0567195	0.0484969	0.0454264	0.0454264	0.0222349	0.0244676
46.6	0.0567569	0.0480309	0.0451924	0.0451924	0.0217768	0.0240709
46.8	0.057136	0.0487029	0.0446378	0.0446378	0.0222861	0.0244012
47	0.0570565	0.0489929	0.0441177	0.0441177	0.0220751	0.0239957
47.2	0.0571638	0.0493438	0.0444049	0.0444049	0.0220473	0.0241311
47.4	0.0573049	0.0496173	0.0445019	0.0445019	0.0222347	0.0242365
47.6	0.0579291	0.0499058	0.0445051	0.0445051	0.0223565	0.0242659
47.8	0.0584778	0.0504762	0.0442679	0.0442679	0.022759	0.0246151
48	0.058743	0.0503853	0.0441833	0.0441833	0.0224824	0.0244792
48.2	0.0587887	0.0507988	0.0447254	0.0447254	0.0228727	0.0246043
48.4	0.0593446	0.051116	0.0451117	0.0451117	0.0233149	0.0249227
48.6	0.0592227	0.0512796	0.0449348	0.0449348	0.0233056	0.0248935
48.8	0.0589499	0.0514162	0.0453416	0.0453416	0.0230153	0.025104
49	0.0588069	0.0511679	0.0449651	0.0449651	0.0225362	0.0247266
49.2	0.0583684	0.0511442	0.0448908	0.0448908	0.0225462	0.0247997
49.4	0.0578065	0.050312	0.0441351	0.0441351	0.021967	0.0245693
49.6	0.0576746	0.0500218	0.0446119	0.0446119	0.0220418	0.0245868
49.8	0.0574555	0.0499729	0.0446256	0.0446256	0.0221523	0.0243274
50	0.0572374	0.0489627	0.0445815	0.0445815	0.0216806	0.0238922
50.2	0.0569132	0.0481844	0.044652	0.044652	0.0211144	0.0235743
50.4	0.0573296	0.0482402	0.0450137	0.0450137	0.0214275	0.0236572
50.6	0.0574867	0.048274	0.0452483	0.0452483	0.0218354	0.0236377
50.8	0.0572975	0.0486573	0.0455014	0.0455014	0.0223998	0.0236943
51	0.0572787	0.0487697	0.045776	0.045776	0.0220803	0.0235006
51.2	0.0571355	0.0481461	0.046013	0.046013	0.0217576	0.0234485
51.4	0.0569237	0.0479097	0.0463941	0.0463941	0.0220557	0.0231417
51.6	0.0569977	0.0477752	0.0461332	0.0461332	0.0217937	0.022988
51.8	0.0571895	0.0475286	0.0462573	0.0462573	0.0216436	0.022886
52	0.0571572	0.0476419	0.0464283	0.0464283	0.0216586	0.0225821
52.2	0.057042	0.048294	0.0467344	0.0467344	0.0220847	0.0228645
52.4	0.0573304	0.0485744	0.046593	0.046593	0.0221725	0.0229527
52.6	0.0572788	0.0487005	0.0469	0.0469	0.0220924	0.0234366
52.8	0.0577034	0.0491449	0.0470156	0.0470156	0.0222674	0.0240919
53	0.0579441	0.0487834	0.0468499	0.0468499	0.0218261	0.0241463
53.2	0.0576731	0.0484185	0.0460662	0.0460662	0.0218813	0.023976
53.4	0.0579075	0.0484513	0.0458669	0.0458669	0.0218462	0.0242529
53.6	0.0586138	0.0488443	0.0463217	0.0463217	0.0221984	0.0244053
53.8	0.0588875	0.0490437	0.0462492	0.0462492	0.0222191	0.0241657
54	0.0591569	0.0486836	0.0457142	0.0457142	0.0220333	0.0240689
54.2	0.0592784	0.0492401	0.0458866	0.0458866	0.0224353	0.0241314
54.4	0.0600559	0.0497016	0.0460878	0.0460878	0.0229619	0.024122
54.6	0.0602723	0.0501606	0.0465491	0.0465491	0.0232735	0.0240303
54.8	0.0600725	0.0501702	0.0462357	0.0462357	0.0226823	0.023802
55	0.0600923	0.0505963	0.0465076	0.0465076	0.0230033	0.0236178
55.2	0.0597462	0.050262	0.0466913	0.0466913	0.0233137	0.0231786
55.4	0.0598203	0.0508344	0.047106	0.047106	0.0237367	0.0231072
55.6	0.0600313	0.0508017	0.0471559	0.0471559	0.0237935	0.0232162
55.8	0.0598711	0.0509154	0.0471706	0.0471706	0.0240338	0.0236079
56	0.0595607	0.0514703	0.0468115	0.0468115	0.0239474	0.0236532
56.2	0.0595457	0.0514629	0.0464786	0.0464786	0.0233869	0.023695
56.4	0.0597104	0.0515221	0.0468908	0.0468908	0.0235943	0.0238127
56.6	0.0593014	0.0512755	0.0471271	0.0471271	0.0231349	0.0240887
56.8	0.0594095	0.0511918	0.0466144	0.0466144	0.0229595	0.024286
57	0.0594988	0.0509467	0.0467647	0.0467647	0.022254	0.0244787
57.2	0.0599812	0.051195	0.0466624	0.0466624	0.0222798	0.0244917
57.4	0.0603236	0.0509911	0.0467577	0.0467577	0.0219905	0.0248806
57.6	0.0606674	0.0507307	0.0469371	0.0469371	0.0216407	0.024378
57.8	0.0607704	0.0511238	0.0470651	0.0470651	0.0213716	0.0243802
58	0.060694	0.0512548	0.0468352	0.0468352	0.0208933	0.0243137
58.2	0.0607159	0.051607	0.0470539	0.0470539	0.0203232	0.0243642
58.4	0.0609676	0.051357	0.0470683	0.0470683	0.0197525	0.0240308
58.6	0.0614632	0.0517352	0.0471903	0.0471903	0.0201754	0.023947
58.8	0.0617321	0.0518614	0.0469384	0.0469384	0.0202854	0.0238116
59	0.0623494	0.0519806	0.0479251	0.0479251	0.0212177	0.0238125
59.2	0.0630719	0.0520798	0.0482989	0.0482989	0.0215172	0.0237403
59.4	0.0632535	0.0518425	0.0480603	0.0480603	0.0214805	0.0235507
59.6	0.0627308	0.0514109	0.0478046	0.0478046	0.0217272	0.0235848
59.8	0.0625147	0.0513992	0.0472293	0.0472293	0.0217724	0.02334
60	0.062555	0.0512889	0.0469248	0.0469248	0.0216943	0.023025
60.2	0.0624313	0.0510248	0.0467579	0.0467579	0.0217031	0.0230084
60.4	0.0623936	0.0510373	0.046917	0.046917	0.0224119	0.0232435
60.6	0.0620733	0.0507756	0.0463584	0.0463584	0.0222892	0.0231934
60.8	0.0624319	0.0506052	0.0461053	0.0461053	0.0220171	0.0233682
61	0.0629342	0.0505681	0.0458382	0.0458382	0.022333	0.0236149
61.2	0.0630127	0.0502095	0.0455713	0.0455713	0.0221641	0.0233586
61.4	0.0630695	0.0497503	0.0454436	0.0454436	0.0219513	0.0230758
61.6	0.0637473	0.0502909	0.0459656	0.0459656	0.02217	0.0231822
61.8	0.0637862	0.0509032	0.0457706	0.0457706	0.0221191	0.0236729
62	0.0633212	0.0508988	0.0456724	0.0456724	0.0216745	0.023587
62.2	0.06353	0.0512116	0.0459832	0.0459832	0.0217401	0.023639
62.4	0.0640675	0.0512643	0.0467706	0.0467706	0.0218329	0.0236796
62.6	0.0642008	0.0510593	0.046822	0.046822	0.0220477	0.0231546
62.8	0.0640761	0.0506329	0.0472035	0.0472035	0.0217444	0.0234702
63	0.0639056	0.05044	0.0478249	0.0478249	0.021452	0.0236922
63.2	0.0640116	0.0508281	0.0480439	0.0480439	0.0213475	0.0237911
63.4	0.0636201	0.0509143	0.0479148	0.0479148	0.0210794	0.0240786
63.6	0.0630753	0.0511924	0.0482726	0.0482726	0.0211548	0.0242385
63.8	0.0632131	0.0514301	0.0484091	0.0484091	0.0213752	0.0243215
64	0.0631123	0.0514376	0.0485806	0.0485806	0.0213279	0.0245894
64.2	0.0630962	0.0517063	0.0486199	0.0486199	0.0214662	0.024747
64.4	0.0627595	0.0516424	0.04813	0.04813	0.0215847	0.0246657
64.6	0.06296	0.051942	0.0482804	0.0482804	0.0216564	0.0245744
64.8	0.0633391	0.0519656	0.048057	0.048057	0.0217279	0.024741
65	0.0638923	0.0522139	0.0476922	0.0476922	0.0224715	0.0248394
65.2	0.0646503	0.0528663	0.0480743	0.0480743	0.0228891	0.0249552
65.4	0.0655565	0.053331	0.0482825	0.0482825	0.0236811	0.0254584
65.6	0.0658757	0.0535311	0.0484702	0.0484702	0.0239604	0.0254126
65.8	0.0655324	0.0536845	0.0481985	0.0481985	0.0240066	0.0249878
66	0.0653596	0.0536694	0.0488345	0.0488345	0.0240177	0.024538
66.2	0.0660381	0.0543356	0.0492792	0.0492792	0.0245889	0.0247377
66.4	0.0657067	0.0540649	0.0494448	0.0494448	0.0239453	0.0243315
66.6	0.0648911	0.05368	0.049098	0.049098	0.0233525	0.0238783
66.8	0.0641767	0.0533698	0.0491019	0.0491019	0.0228617	0.0245728
67	0.0637957	0.0530596	0.0490353	0.0490353	0.0223633	0.0242034
67.2	0.0636461	0.0528327	0.049126	0.049126	0.0223755	0.0237972
67.4	0.063745	0.0526745	0.0496151	0.0496151	0.0220251	0.0242379
67.6	0.0633043	0.0521269	0.0497731	0.0497731	0.0216324	0.0240049
67.8	0.0631113	0.0517562	0.0492957	0.0492957	0.0213455	0.023714
68	0.0628435	0.0513777	0.0488924	0.0488924	0.0209812	0.0231624
68.2	0.062535	0.0513511	0.0485785	0.0485785	0.0207808	0.0228983
68.4	0.062604	0.0513156	0.0480381	0.0480381	0.0209847	0.0227484
68.6	0.0629488	0.0513971	0.0479438	0.0479438	0.0210696	0.022844
68.8	0.0633386	0.0512619	0.0472913	0.0472913	0.0212485	0.0228926
69	0.0636192	0.0516786	0.0467623	0.0467623	0.0214385	0.022735
69.2	0.0641588	0.0517654	0.0464932	0.0464932	0.0219479	0.022648
69.4	0.0637888	0.0517568	0.046429	0.046429	0.0225483	0.0226339
69.6	0.0640308	0.0515509	0.0467704	0.0467704	0.0229623	0.0220498
69.8	0.0643217	0.0521043	0.0468577	0.0468577	0.0231088	0.0217701
70	0.0647203	0.0525436	0.0475054	0.0475054	0.0234608	0.0221984
70.2	0.0649315	0.0533425	0.0477845	0.0477845	0.0238404	0.0232772
70.4	0.0648176	0.0534394	0.04814	0.04814	0.0233006	0.0234576
70.6	0.0647182	0.0534714	0.048682	0.048682	0.0235099	0.0239235
70.8	0.0646086	0.0531806	0.0489121	0.0489121	0.0234554	0.0241544
71	0.0649633	0.0527773	0.0491493	0.0491493	0.0232103	0.0237213
71.2	0.0650183	0.0526218	0.0494932	0.0494932	0.0232426	0.0239635
71.4	0.0651565	0.0524101	0.0498466	0.0498466	0.0230166	0.0247252
71.6	0.0655071	0.0521825	0.0495826	0.0495826	0.022794	0.0249572
71.8	0.0657142	0.0520087	0.0491981	0.0491981	0.0225673	0.0247316
72	0.0657664	0.0518789	0.0491268	0.0491268	0.0220274	0.0247462
72.2	0.0655713	0.0519615	0.0489353	0.0489353	0.02228	0.0251541
72.4	0.065683	0.0521822	0.0485511	0.0485511	0.0224845	0.0253927
72.6	0.0658174	0.0525954	0.0488437	0.0488437	0.0228934	0.0255205
72.8	0.0657401	0.0526771	0.0486766	0.0486766	0.0227203	0.0253787
73	0.0654727	0.0527396	0.0483176	0.0483176	0.0228437	0.0251984
73.2	0.0655311	0.0527707	0.0483867	0.0483867	0.02316	0.0250795
73.4	0.0655079	0.0528715	0.04872	0.04872	0.0233717	0.0247829
73.6	0.0662014	0.0528198	0.0488724	0.0488724	0.0232381	0.024501
73.8	0.0662715	0.0531302	0.0494092	0.0494092	0.0229792	0.0247019
74	0.0666848	0.0535722	0.0495848	0.0495848	0.0233638	0.0250202
74.2	0.0670197	0.0541769	0.0501157	0.0501157	0.0231989	0.0252063
74.4	0.0673228	0.0544768	0.0503611	0.0503611	0.0231751	0.0246577
74.6	0.0675539	0.0544893	0.0507848	0.0507848	0.0230175	0.0246595
74.8	0.0677946	0.0545687	0.0511166	0.0511166	0.0230016	0.0248738
75	0.0677635	0.054215	0.0507944	0.0507944	0.0224463	0.0245271
75.2	0.0678095	0.0540284	0.0508342	0.0508342	0.0224769	0.0249056
75.4	0.0679142	0.0538934	0.0506681	0.0506681	0.0227012	0.0254807
75.6	0.0681311	0.0537506	0.0504848	0.0504848	0.0223567	0.0254269
75.8	0.0676188	0.0539257	0.0501132	0.0501132	0.0218452	0.0249865
76	0.0676526	0.0544195	0.0502985	0.0502985	0.021809	0.025722
76.2	0.0674144	0.0545373	0.0502731	0.0502731	0.0225283	0.0259859
76.4	0.0674414	0.0550424	0.0504205	0.0504205	0.0224393	0.0255142
76.6	0.0673962	0.0552247	0.0506893	0.0506893	0.0228998	0.0252033
76.8	0.0668675	0.055129	0.0504234	0.0504234	0.0226458	0.0249012
77	0.0666752	0.0549941	0.0503344	0.0503344	0.0228155	0.0250182
77.2	0.0667651	0.0546211	0.0502981	0.0502981	0.0229451	0.0249224
77.4	0.0669804	0.0551684	0.050468	0.050468	0.0231052	0.0246865
77.6	0.0668454	0.0552347	0.0505519	0.0505519	0.0232307	0.024732
77.8	0.0670951	0.0553158	0.0507186	0.0507186	0.0232824	0.0247485
78	0.0675733	0.0554103	0.0498614	0.0498614	0.0231783	0.024432
78.2	0.0679109	0.0557559	0.0502904	0.0502904	0.0229963	0.0244021
78.4	0.0677406	0.0557286	0.0504206	0.0504206	0.0230994	0.0246285
78.6	0.0683014	0.0557557	0.0506062	0.0506062	0.0231188	0.0248385
78.8	0.0681599	0.0554954	0.0504187	0.0504187	0.0230085	0.0248275
79	0.0682323	0.0549713	0.0496227	0.0496227	0.0226402	0.0245254
79.2	0.0687543	0.0549111	0.049081	0.049081	0.0224967	0.0249367
79.4	0.0690761	0.0549385	0.0485153	0.0485153	0.0223139	0.0250066
79.6	0.0693244	0.0547679	0.0486286	0.0486286	0.0216752	0.0247735
79.8	0.0695631	0.0551238	0.0487626	0.0487626	0.0216305	0.0244998
80	0.0703002	0.0552688	0.0489522	0.0489522	0.021821	0.0250563
80.2	0.0698418	0.0548602	0.0487311	0.0487311	0.0213901	0.0244614
80.4	0.0696874	0.0548984	0.0486678	0.0486678	0.0208149	0.0238504
80.6	0.0694604	0.0544692	0.0483854	0.0483854	0.0207916	0.0238189
80.8	0.069182	0.0545672	0.0487659	0.0487659	0.0210206	0.023955
81	0.069002	0.0545865	0.0489148	0.0489148	0.0215046	0.0240462
81.2	0.0685962	0.0542952	0.0490083	0.0490083	0.0214953	0.0239553
81.4	0.0683079	0.0550041	0.0492701	0.0492701	0.0218593	0.0236943
81.6	0.0675751	0.0547282	0.0491451	0.0491451	0.0217206	0.0238909
81.8	0.067646	0.0547127	0.0492473	0.0492473	0.0216971	0.0239017
82	0.0671266	0.0548043	0.0490151	0.0490151	0.0216747	0.0240658
82.2	0.0671357	0.0559051	0.0497792	0.0497792	0.0222823	0.0247584
82.4	0.0670569	0.0565045	0.0500641	0.0500641	0.0229572	0.0252241
82.6	0.0673968	0.0567614	0.0497074	0.0497074	0.0230518	0.0251597
82.8	0.0675663	0.0572676	0.0495628	0.0495628	0.0230811	0.0257279
83	0.0679996	0.0573644	0.0494445	0.0494445	0.0234984	0.0260843
83.2	0.0683782	0.0580882	0.0496832	0.0496832	0.0234844	0.0263173
83.4	0.0687558	0.0583943	0.0503947	0.0503947	0.0232177	0.0262677
83.6	0.0688192	0.0581647	0.0505531	0.0505531	0.022722	0.0260803
83.8	0.0687554	0.058516	0.0505187	0.0505187	0.0227363	0.02593
84	0.0688951	0.0582369	0.0502853	0.0502853	0.0223991	0.0258261
84.2	0.0687742	0.0577308	0.0501057	0.0501057	0.0216113	0.0250775
84.4	0.0685701	0.0571342	0.0500359	0.0500359	0.0212908	0.0240846
84.6	0.0687988	0.0568413	0.0504145	0.0504145	0.0215728	0.0239093
84.8	0.0683794	0.0566437	0.0506339	0.0506339	0.0215971	0.0232911
85	0.0681863	0.0563291	0.0505926	0.0505926	0.0214287	0.0226278
85.2	0.0683684	0.0561237	0.0506044	0.0506044	0.021073	0.022621
85.4	0.0684586	0.0561526	0.0505442	0.0505442	0.0213995	0.0224016
85.6	0.0686595	0.0559162	0.0505165	0.0505165	0.0215651	0.0225571
85.8	0.0692008	0.0558801	0.0507602	0.0507602	0.0218598	0.0229258
86	0.0693876	0.0560692	0.050896	0.050896	0.0221285	0.023024
86.2	0.0702507	0.0569904	0.0514005	0.0514005	0.0228534	0.0240704
86.4	0.0708121	0.0571246	0.0516554	0.0516554	0.0235115	0.0244748
86.6	0.071099	0.0570678	0.0515014	0.0515014	0.023404	0.0247488
86.8	0.0710981	0.0575629	0.0519631	0.0519631	0.0237269	0.0255215
87	0.0708958	0.0571348	0.0516376	0.0516376	0.023852	0.0256062
87.2	0.0708511	0.0578312	0.051985	0.051985	0.0238017	0.0258438
87.4	0.0704426	0.0568061	0.0514241	0.0514241	0.0227456	0.0249481
87.6	0.0703391	0.0565379	0.051149	0.051149	0.0223319	0.024979
87.8	0.0699025	0.0564166	0.0509612	0.0509612	0.022015	0.0247846
88	0.0695319	0.0558086	0.0505306	0.0505306	0.0216125	0.0239788
88.2	0.0696142	0.0554824	0.050278	0.050278	0.0212142	0.0233248
88.4	0.0687776	0.054689	0.0498136	0.0498136	0.0205737	0.0222029
88.6	0.0688808	0.0546031	0.049619	0.049619	0.020355	0.0222469
88.8	0.0686144	0.0540437	0.0487508	0.0487508	0.0197255	0.0215954
89	0.0690575	0.0541257	0.0488843	0.0488843	0.019663	0.0218212
89.2	0.0696802	0.0545824	0.0485822	0.0485822	0.0196826	0.02237
89.4	0.0701543	0.0548013	0.0487256	0.0487256	0.0204284	0.0228019
89.6	0.0706007	0.0548918	0.048797	0.048797	0.0206534	0.0228958
89.8	0.070441	0.054835	0.048573	0.048573	0.02076	0.0230185
90	0.070793	0.0553412	0.0492098	0.0492098	0.0215817	0.023401
90.2	0.0712865	0.0557498	0.0495213	0.0495213	0.0223758	0.0244497
90.4	0.0715965	0.0557883	0.0500939	0.0500939	0.0229895	0.0247532
90.6	0.0717228	0.0562419	0.050361	0.050361	0.0233664	0.0252685
90.8	0.0721466	0.0564946	0.0504922	0.0504922	0.0239303	0.0258279
91	0.0726815	0.0563669	0.0504407	0.0504407	0.0241582	0.0259341
91.2	0.072796	0.0569179	0.0507696	0.0507696	0.0243151	0.0257824
91.4	0.0727615	0.0564929	0.0503326	0.0503326	0.0236404	0.0250122
91.6	0.0726775	0.0568068	0.0510056	0.0510056	0.0234066	0.0254013
91.8	0.0718401	0.0561228	0.0508238	0.0508238	0.0227418	0.0252002
92	0.0720013	0.0556975	0.0505531	0.0505531	0.0224318	0.0244561
92.2	0.0720512	0.0555928	0.050412	0.050412	0.0217594	0.0239393
92.4	0.0716207	0.0552664	0.0500054	0.0500054	0.0212839	0.0239005
92.6	0.0718893	0.0550325	0.049987	0.049987	0.0212328	0.0239936
92.8	0.0718386	0.0548848	0.0497014	0.0497014	0.0207499	0.0237296
93	0.0718952	0.0550786	0.0501441	0.0501441	0.0209672	0.0242033
93.2	0.0719689	0.0555756	0.0504113	0.0504113	0.0208908	0.024162
93.4	0.0715845	0.0554476	0.0505386	0.0505386	0.0206433	0.023831
93.6	0.0706438	0.0549569	0.0502469	0.0502469	0.0199397	0.0231654
93.8	0.070078	0.0550278	0.049977	0.049977	0.0201278	0.0230039
94	0.0704002	0.0555957	0.050879	0.050879	0.0204568	0.0234152
94.2	0.0709913	0.0558816	0.0510445	0.0510445	0.0207998	0.0236428
94.4	0.071008	0.05579	0.0515149	0.0515149	0.0210169	0.0236728
94.6	0.0715194	0.0563619	0.0513136	0.0513136	0.0211828	0.0240945
94.8	0.0717823	0.0563462	0.0511166	0.0511166	0.0213863	0.0239441
95	0.0718566	0.0562657	0.0509864	0.0509864	0.0212768	0.0236092
95.2	0.071841	0.0564494	0.0507495	0.0507495	0.0210163	0.0233718
95.4	0.0720529	0.0565947	0.0512525	0.0512525	0.0209774	0.0239778
95.6	0.0716915	0.0558101	0.0512393	0.0512393	0.0209237	0.0240951
95.8	0.071428	0.0553121	0.0507387	0.0507387	0.0208212	0.0239312
96	0.0722948	0.0555829	0.0506792	0.0506792	0.0212356	0.0240396
96.2	0.0721357	0.0557507	0.0507516	0.0507516	0.020939	0.0241218
96.4	0.0727961	0.0558034	0.0510779	0.0510779	0.0213177	0.0245743
96.6	0.0730647	0.0560019	0.0514344	0.0514344	0.0214371	0.0240836
96.8	0.0731711	0.0564543	0.0517083	0.0517083	0.0212795	0.0239923
97	0.0732813	0.0566849	0.0522013	0.0522013	0.0214761	0.0243192
97.2	0.0736178	0.0571414	0.0527893	0.0527893	0.020852	0.0244359
97.4	0.0734881	0.0571039	0.0526592	0.0526592	0.0201943	0.0241126
97.6	0.0735571	0.0573631	0.0527433	0.0527433	0.0201892	0.0241506
97.8	0.0735089	0.0576177	0.0526632	0.0526632	0.0200786	0.0238789
98	0.0741659	0.0582643	0.0531764	0.0531764	0.0203307	0.0243036
98.2	0.0744619	0.0588273	0.0532395	0.0532395	0.0208366	0.0245008
98.4	0.0736445	0.0583892	0.0529748	0.0529748	0.020584	0.0243274
98.6	0.0737312	0.0589333	0.0527695	0.0527695	0.0209665	0.0243095
98.8	0.0733796	0.0585751	0.0524671	0.0524671	0.0211231	0.0239615
99	0.073071	0.0581359	0.0524513	0.0524513	0.021354	0.0238342
99.2	0.0730258	0.0579921	0.0527245	0.0527245	0.0214787	0.0240422
99.4	0.0724094	0.0575745	0.052559	0.052559	0.0219888	0.0242894
99.6	0.071946	0.0564838	0.0517319	0.0517319	0.0217848	0.0234545
99.8	0.0719415	0.0566531	0.0518187	0.0518187	0.0219465	0.0234186
100	0.0722364	0.0564901	0.0517454	0.0517454	0.0226118	0.023718
100.2	0.0721319	0.0568379	0.0518093	0.0518093	0.0225581	0.0234308
100.4	0.072794	0.0570836	0.0519382	0.0519382	0.0228516	0.0236405
100.6	0.0728809	0.0577786	0.0518343	0.0518343	0.0229682	0.0232389
100.8	0.0730108	0.0577723	0.0517469	0.0517469	0.0230065	0.0233542
101	0.0732954	0.0580249	0.0517332	0.0517332	0.022785	0.0234475
101.2	0.0736774	0.0582999	0.052038	0.052038	0.0229203	0.0237127
101.4	0.0735733	0.0579996	0.0518581	0.0518581	0.0228975	0.0235318
101.6	0.073629	0.0577606	0.0517859	0.0517859	0.0228424	0.023837
101.8	0.0741586	0.0578228	0.0520914	0.0520914	0.0231317	0.0243379
102	0.0743336	0.0581115	0.0522616	0.0522616	0.023647	0.0245273
102.2	0.0739418	0.057967	0.0520496	0.0520496	0.0237931	0.0247015
102.4	0.0738047	0.0578502	0.0516334	0.0516334	0.0235644	0.0249766
102.6	0.0738507	0.0579529	0.0518989	0.0518989	0.0236049	0.025186
102.8	0.0739102	0.0577395	0.0519742	0.0519742	0.0232488	0.0255253
103	0.0735596	0.0578622	0.0521246	0.0521246	0.023547	0.0256299
103.2	0.073554	0.0579965	0.0517013	0.0517013	0.0229714	0.0256053
103.4	0.0728794	0.0576443	0.0511508	0.0511508	0.0224633	0.0253448
103.6	0.0734333	0.0575143	0.0511965	0.0511965	0.0222971	0.0257121
103.8	0.0736198	0.058076	0.0510561	0.0510561	0.022535	0.0262017
104	0.0740251	0.0584725	0.0509784	0.0509784	0.023019	0.0265033
104.2	0.074234	0.058989	0.0511108	0.0511108	0.0224848	0.0260982
104.4	0.0747829	0.0589963	0.0510187	0.0510187	0.0221669	0.0258662
104.6	0.0744887	0.0591784	0.0510896	0.0510896	0.0221996	0.0253499
104.8	0.0745754	0.0588648	0.0513569	0.0513569	0.0220122	0.0254541
105	0.0749462	0.0590955	0.0518322	0.0518322	0.0217541	0.0254108
105.2	0.075236	0.0592459	0.0524734	0.0524734	0.0222357	0.025758
105.4	0.0752885	0.0586624	0.0526543	0.0526543	0.0215564	0.0254311
105.6	0.075523	0.058685	0.052941	0.052941	0.0214844	0.0257557
105.8	0.0760951	0.0589511	0.0530177	0.0530177	0.021693	0.0261882
106	0.0756833	0.0585576	0.0528616	0.0528616	0.0215955	0.0260126
106.2	0.0761469	0.0586772	0.0531922	0.0531922	0.021416	0.0270236
106.4	0.0762486	0.0587358	0.0530619	0.0530619	0.0214204	0.0271578
106.6	0.0760746	0.0587755	0.0531959	0.0531959	0.0214567	0.0270745
106.8	0.0756386	0.0589408	0.0528121	0.0528121	0.0212503	0.0267861
107	0.0750434	0.0591129	0.052564	0.052564	0.0214428	0.0267834
107.2	0.0748753	0.0593805	0.0524105	0.0524105	0.0212799	0.0264631
107.4	0.0744711	0.0589316	0.0521315	0.0521315	0.0213448	0.0264179
107.6	0.0747162	0.0591334	0.0519722	0.0519722	0.0214758	0.0262272
107.8	0.0746543	0.0595023	0.0515483	0.0515483	0.0216718	0.0257417
108	0.0745281	0.0599442	0.0518045	0.0518045	0.0221486	0.0257331
108.2	0.0742129	0.0598079	0.0514275	0.0514275	0.0219872	0.0249113
108.4	0.0743732	0.0600481	0.0519359	0.0519359	0.0224109	0.0249961
108.6	0.0739645	0.0597703	0.0521775	0.0521775	0.0222213	0.0249114
108.8	0.0743445	0.0600504	0.0528528	0.0528528	0.0220061	0.024986
109	0.0741768	0.0601932	0.0531153	0.0531153	0.0222956	0.0244145
109.2	0.0740928	0.0601474	0.0530417	0.0530417	0.0219946	0.0239873
109.4	0.0740515	0.0597646	0.0528234	0.0528234	0.021665	0.0235375
109.6	0.0741567	0.0596794	0.0524879	0.0524879	0.0216234	0.0234524
109.8	0.0746554	0.0599114	0.0525996	0.0525996	0.0217354	0.023664
110	0.0750771	0.0594143	0.0527007	0.0527007	0.0219899	0.0237402
110.2	0.0756432	0.0594337	0.0526826	0.0526826	0.0218835	0.0238653
110.4	0.0758651	0.0589822	0.0525114	0.0525114	0.0221476	0.0236206
110.6	0.0758982	0.0587175	0.0524348	0.0524348	0.0220424	0.0232303
110.8	0.0757485	0.0586796	0.0525528	0.0525528	0.0219443	0.022784
111	0.0765039	0.0586252	0.052703	0.052703	0.0222611	0.0230864
111.2	0.0771667	0.058911	0.0526157	0.0526157	0.0223869	0.0230959
111.4	0.0770491	0.0587155	0.0523793	0.0523793	0.0221682	0.023363
111.6	0.0768757	0.0590128	0.0523824	0.0523824	0.0222491	0.0230758
111.8	0.0766514	0.0592266	0.052345	0.052345	0.0225262	0.0234864
112	0.0766683	0.0594473	0.0529334	0.0529334	0.0228225	0.0240478
112.2	0.0770298	0.0600992	0.0536071	0.0536071	0.0231005	0.0243023
112.4	0.0768768	0.0605589	0.0543638	0.0543638	0.023197	0.0248654
112.6	0.076617	0.0602738	0.0542364	0.0542364	0.0226331	0.0246036
112.8	0.0767215	0.0605417	0.0544212	0.0544212	0.0225411	0.0245166
113	0.0763078	0.0603754	0.054158	0.054158	0.0225017	0.0241631
113.2	0.0768978	0.0605248	0.0542416	0.0542416	0.0224509	0.0241434
113.4	0.076802	0.0603424	0.0540137	0.0540137	0.0224905	0.0243122
113.6	0.076999	0.0603302	0.0539767	0.0539767	0.0227114	0.0244275
113.8	0.0771755	0.0602913	0.0540553	0.0540553	0.0227193	0.024522
114	0.0775016	0.0593475	0.0536478	0.0536478	0.0224416	0.0245634
114.2	0.0781101	0.0589884	0.0533828	0.0533828	0.0219161	0.0246395
114.4	0.0785472	0.0589853	0.0533956	0.0533956	0.0221607	0.0247515
114.6	0.0779242	0.0586849	0.0529527	0.0529527	0.0219229	0.024062
114.8	0.0779194	0.0586548	0.0526552	0.0526552	0.0216864	0.0238174
115	0.0784048	0.0584023	0.0525292	0.0525292	0.0216312	0.0238659
115.2	0.0778289	0.0583378	0.0520845	0.0520845	0.0213128	0.0237329
115.4	0.0771074	0.0584481	0.0517097	0.0517097	0.02099	0.0235977
115.6	0.0765426	0.0583245	0.0512621	0.0512621	0.0209169	0.023063
115.8	0.0765365	0.058375	0.0516016	0.0516016	0.0209838	0.0234159
116	0.0767572	0.0589518	0.0522267	0.0522267	0.0212943	0.0237983
116.2	0.0769269	0.0595107	0.0527921	0.0527921	0.0213252	0.0241234
116.4	0.076511	0.0592281	0.0525916	0.0525916	0.0210641	0.0237916
116.6	0.0765079	0.0590697	0.0526413	0.0526413	0.0211032	0.0233222
116.8	0.0770091	0.0594491	0.0530819	0.0530819	0.0214795	0.0237408
117	0.0770678	0.0594707	0.0535231	0.0535231	0.0215857	0.0237367
117.2	0.0778111	0.0594967	0.0540474	0.0540474	0.0219134	0.0242769
117.4	0.0777397	0.0595066	0.0539354	0.0539354	0.0220514	0.0248807
117.6	0.0785788	0.0599162	0.0544148	0.0544148	0.0224402	0.0251351
117.8	0.0785898	0.0596532	0.0545251	0.0545251	0.0219592	0.0249107
118	0.0787063	0.0595706	0.0546579	0.0546579	0.0218506	0.0252317
118.2	0.07945	0.0601677	0.0548807	0.0548807	0.0221862	0.0256524
118.4	0.0789906	0.0603868	0.0544896	0.0544896	0.0223912	0.0251189
118.6	0.0779957	0.0596617	0.0537371	0.0537371	0.0218561	0.0241569
118.8	0.077743	0.0592448	0.0536125	0.0536125	0.021545	0.0239686
119	0.0775042	0.0590711	0.0535336	0.0535336	0.0216707	0.0237876
119.2	0.0767381	0.0587889	0.0526959	0.0526959	0.0211205	0.0232915
119.4	0.0766303	0.0592749	0.0526943	0.0526943	0.0208708	0.0236335
119.6	0.0768453	0.0591663	0.0529213	0.0529213	0.0205707	0.0233754
119.8	0.0768659	0.0595202	0.0533654	0.0533654	0.0203497	0.023267
120	0.0772704	0.0592512	0.053225	0.053225	0.0200643	0.0232607
120.2	0.0772944	0.0588557	0.0529715	0.0529715	0.01959	0.0227962
120.4	0.0772128	0.0587364	0.052918	0.052918	0.019685	0.0224017
120.6	0.0772851	0.0587868	0.0529015	0.0529015	0.0201425	0.022128
120.8	0.0775203	0.0587164	0.0531833	0.0531833	0.0200883	0.0226396
121	0.0777091	0.0588991	0.0531074	0.0531074	0.0197688	0.0224383
121.2	0.0779623	0.059166	0.0529629	0.0529629	0.0198833	0.0225468
121.4	0.0780401	0.0594062	0.0524844	0.0524844	0.0202247	0.022616
121.6	0.0786915	0.059919	0.0529149	0.0529149	0.02052	0.0226178
121.8	0.0786737	0.0600356	0.0528166	0.0528166	0.0209086	0.0225401
122	0.0783793	0.0601024	0.0524763	0.0524763	0.0210918	0.0224947
122.2	0.078513	0.0599753	0.052042	0.052042	0.0213171	0.02256
122.4	0.0778341	0.0593252	0.0513275	0.0513275	0.0207564	0.0219681
122.6	0.0780276	0.0589478	0.0517583	0.0517583	0.0207456	0.0224649
122.8	0.0779784	0.0588255	0.0519403	0.0519403	0.0208987	0.0229514
123	0.0779334	0.059008	0.0517504	0.0517504	0.0210549	0.0231739
123.2	0.0781219	0.0590546	0.0518492	0.0518492	0.0206491	0.0230301
123.4	0.0784067	0.0593789	0.0517735	0.0517735	0.0205914	0.0235476
123.6	0.0785514	0.0599433	0.0519375	0.0519375	0.0205916	0.0234152
123.8	0.0782832	0.0600491	0.0518936	0.0518936	0.0202509	0.0234693
124	0.0785789	0.0598467	0.0520267	0.0520267	0.0201288	0.0239911
124.2	0.0786912	0.0603955	0.0522184	0.0522184	0.020345	0.0242032
124.4	0.0785047	0.0605053	0.0524544	0.0524544	0.0203425	0.0240269
124.6	0.0785382	0.0607565	0.0527006	0.0527006	0.0207739	0.0242497
124.8	0.0785512	0.060892	0.0528925	0.0528925	0.0203357	0.0243809
125	0.0787229	0.0613989	0.0528153	0.0528153	0.0206491	0.0242002
125.2	0.0791306	0.0615044	0.0529482	0.0529482	0.0213053	0.0241948
125.4	0.0794478	0.061404	0.052799	0.052799	0.0217225	0.0242338
125.6	0.0799307	0.0620392	0.0531946	0.0531946	0.0218388	0.0242311
125.8	0.0801285	0.0620335	0.0531708	0.0531708	0.022575	0.0242814
126	0.0800799	0.0615326	0.0529335	0.0529335	0.0222743	0.0240382
126.2	0.0806523	0.0612854	0.0531259	0.0531259	0.0222729	0.0241776
126.4	0.0809688	0.061151	0.0536391	0.0536391	0.0222164	0.024162
126.6	0.08183	0.0614029	0.0543055	0.0543055	0.0225137	0.0247752
126.8	0.0817392	0.061752	0.0542908	0.0542908	0.0226387	0.0246476
127	0.0819041	0.0619615	0.0543036	0.0543036	0.0227073	0.0245706
127.2	0.081885	0.0616419	0.053806	0.053806	0.0225815	0.0240496
127.4	0.081721	0.0617903	0.0534808	0.0534808	0.0224859	0.024601
127.6	0.0814636	0.0619128	0.0535554	0.0535554	0.0220849	0.024602
127.8	0.0809129	0.0617392	0.0533047	0.0533047	0.0217365	0.0244842
128	0.0804554	0.0619022	0.0531126	0.0531126	0.0213629	0.0245933
128.2	0.0802081	0.0623698	0.052937	0.052937	0.0214419	0.0245481
128.4	0.0796043	0.0621026	0.052643	0.052643	0.021484	0.0240255
128.6	0.0797334	0.0620296	0.0526546	0.0526546	0.0215985	0.0243879
128.8	0.079498	0.0620205	0.0524596	0.0524596	0.0210434	0.024182
129	0.0797953	0.0619725	0.0525174	0.0525174	0.0213205	0.0240472
129.2	0.080343	0.0619183	0.0523825	0.0523825	0.0214637	0.0238448
129.4	0.0803382	0.0622175	0.0525246	0.0525246	0.0215922	0.0240379
129.6	0.0806132	0.062248	0.0527036	0.0527036	0.0216979	0.0236051
129.8	0.0810805	0.0621379	0.0531036	0.0531036	0.0223964	0.0236461
130	0.0811766	0.0623221	0.0532543	0.0532543	0.0222727	0.0234086
130.2	0.0820316	0.0630287	0.0539342	0.0539342	0.0229291	0.0239659
130.4	0.0823896	0.0630103	0.0541896	0.0541896	0.0231899	0.0241503
130.6	0.0830087	0.0632546	0.0543662	0.0543662	0.0237772	0.0244904
130.8	0.083593	0.0637529	0.0548946	0.0548946	0.0244349	0.0249272
131	0.0843567	0.0637682	0.0550929	0.0550929	0.0246027	0.0250589
131.2	0.0843121	0.0635182	0.0547945	0.0547945	0.0246397	0.025182
131.4	0.0842622	0.0636065	0.0548358	0.0548358	0.0245116	0.0258528
131.6	0.0839195	0.0634238	0.0544856	0.0544856	0.0241655	0.0256027
131.8	0.0835684	0.0635972	0.0541876	0.0541876	0.024161	0.0256546
132	0.083622	0.063481	0.0542479	0.0542479	0.0240257	0.0258678
132.2	0.0837943	0.063437	0.0542706	0.0542706	0.0243028	0.0257787
132.4	0.0833866	0.0630924	0.0535889	0.0535889	0.0243845	0.0257782
132.6	0.0834706	0.0629312	0.05349	0.05349	0.0237047	0.0257503
132.8	0.0834131	0.0628683	0.0534763	0.0534763	0.023118	0.0255411
133	0.0834967	0.0624893	0.0529933	0.0529933	0.0229118	0.0250811
133.2	0.083053	0.0624101	0.052817	0.052817	0.0225628	0.0250406
133.4	0.0826	0.0624168	0.0529137	0.0529137	0.02244	0.0246354
133.6	0.0824648	0.0615888	0.0525164	0.0525164	0.0218164	0.0239705
133.8	0.0819787	0.0614896	0.0524067	0.0524067	0.0216332	0.0236394
134	0.0817053	0.0615367	0.0522534	0.0522534	0.0217046	0.0237709
134.2	0.0816859	0.0610807	0.0515154	0.0515154	0.0217406	0.0233423
134.4	0.0813186	0.060856	0.0514443	0.0514443	0.0214988	0.0228449
134.6	0.0811385	0.0610346	0.051689	0.051689	0.0216373	0.0230357
134.8	0.081357	0.0610692	0.0520505	0.0520505	0.0214928	0.0232856
135	0.0814556	0.0612216	0.052019	0.052019	0.0214918	0.0229445
135.2	0.0806342	0.0610043	0.0515769	0.0515769	0.0215454	0.0229135
135.4	0.0808312	0.061004	0.051743	0.051743	0.0217024	0.023202
135.6	0.0811254	0.0607403	0.0519854	0.0519854	0.0218681	0.0233162
135.8	0.0811059	0.0604427	0.0518128	0.0518128	0.0220355	0.0232797
136	0.0814626	0.0605212	0.0525513	0.0525513	0.0222399	0.0232716
136.2	0.081568	0.0608568	0.0523924	0.0523924	0.0227901	0.0232656
136.4	0.0815726	0.0611242	0.052333	0.052333	0.0223915	0.0232326
136.6	0.0823557	0.0608695	0.0529082	0.0529082	0.0223621	0.0230749
136.8	0.0831331	0.0610986	0.0534222	0.0534222	0.0226527	0.0236771
137	0.0832637	0.0608559	0.0529763	0.0529763	0.0226687	0.0234057
137.2	0.0832925	0.0608252	0.0534724	0.0534724	0.0221428	0.0234558
137.4	0.0832207	0.0604377	0.0533136	0.0533136	0.0217007	0.0229656
137.6	0.08313	0.0596632	0.0532743	0.0532743	0.0209332	0.0228994
137.8	0.0826803	0.0593396	0.0533351	0.0533351	0.0204278	0.0225823
138	0.0827292	0.059438	0.0535563	0.0535563	0.0204979	0.0228696
138.2	0.0826803	0.0591159	0.0532454	0.0532454	0.0199823	0.0224261
138.4	0.0829449	0.0597778	0.0537675	0.0537675	0.0196615	0.0225521
138.6	0.0828273	0.0602068	0.0536942	0.0536942	0.0194415	0.0228839
138.8	0.0829897	0.0606264	0.0533225	0.0533225	0.0191594	0.0225437
139	0.0833193	0.0613009	0.0532778	0.0532778	0.0193815	0.0225505
139.2	0.083299	0.0613836	0.0533613	0.0533613	0.0193535	0.0228732
139.4	0.0839283	0.0621292	0.0535148	0.0535148	0.0199042	0.0233002
139.6	0.0833475	0.0622155	0.0533715	0.0533715	0.0196279	0.0231511
139.8	0.0835452	0.062858	0.0531827	0.0531827	0.0195115	0.0229454
140	0.0843296	0.063803	0.0533853	0.0533853	0.0200196	0.0232442
140.2	0.0843601	0.0641774	0.0530962	0.0530962	0.0202711	0.0234833
140.4	0.0848845	0.0643559	0.0532592	0.0532592	0.0199523	0.0235537
140.6	0.0852802	0.0644654	0.0533573	0.0533573	0.0205103	0.0237757
140.8	0.0854383	0.0646263	0.0534191	0.0534191	0.0208937	0.0241577
141	0.0848662	0.0642452	0.0533231	0.0533231	0.0208427	0.0240875
141.2	0.0846625	0.0642224	0.0538633	0.0538633	0.0211285	0.0244787
141.4	0.0842778	0.0638868	0.0539996	0.0539996	0.0214219	0.0247698
141.6	0.0841114	0.063418	0.0544943	0.0544943	0.0220536	0.0253596
141.8	0.0837223	0.0627804	0.0546211	0.0546211	0.0223587	0.0253667
142	0.0837134	0.062823	0.0551139	0.0551139	0.0230992	0.02569
142.2	0.0836528	0.0624851	0.0552835	0.0552835	0.0231174	0.0258556
142.4	0.0834847	0.0625481	0.0553814	0.0553814	0.0231142	0.025371
142.6	0.0832439	0.0622892	0.0551368	0.0551368	0.0227871	0.0250594
142.8	0.084171	0.0624593	0.0553661	0.0553661	0.0230037	0.0249981
143	0.0842768	0.0625365	0.0556391	0.0556391	0.0228804	0.0244952
143.2	0.0842965	0.0624317	0.0557352	0.0557352	0.0225126	0.0239791
143.4	0.0848083	0.0631361	0.0557588	0.0557588	0.022857	0.0241547
143.6	0.0849775	0.0633919	0.0555248	0.0555248	0.0222609	0.0239934
143.8	0.0854178	0.0639975	0.0554035	0.0554035	0.022264	0.0241922
144	0.0854538	0.0638589	0.0551624	0.0551624	0.0219672	0.0241816
144.2	0.0850917	0.0636917	0.0547565	0.0547565	0.021174	0.0239624
144.4	0.0853202	0.0642307	0.0547819	0.0547819	0.0208259	0.0238098
144.6	0.0852013	0.0642446	0.0546206	0.0546206	0.0203812	0.0236521
144.8	0.0851622	0.0641314	0.054788	0.054788	0.0206485	0.0239055
145	0.0848375	0.0640311	0.0550588	0.0550588	0.0209555	0.0243201
145.2	0.0848548	0.0641894	0.0551501	0.0551501	0.0212548	0.0247644
145.4	0.0853762	0.0641549	0.0554608	0.0554608	0.021842	0.0253042
145.6	0.0851306	0.0638667	0.0553848	0.0553848	0.0223329	0.0255086
145.8	0.0853805	0.0637983	0.0555179	0.0555179	0.0225299	0.0258999
146	0.0849483	0.0639707	0.0555413	0.0555413	0.0225832	0.0260147
146.2	0.0851363	0.0636151	0.0554727	0.0554727	0.0225462	0.0261503
146.4	0.0855777	0.063815	0.055573	0.055573	0.0227113	0.0262218
146.6	0.0862944	0.0642144	0.0557407	0.0557407	0.0230609	0.0263183
146.8	0.0868147	0.0644651	0.0557652	0.0557652	0.0232999	0.0259421
147	0.0861148	0.0641914	0.0553436	0.0553436	0.0229604	0.0251571
147.2	0.0863866	0.0641425	0.0554014	0.0554014	0.0232769	0.0255801
147.4	0.0863244	0.0640384	0.0550609	0.0550609	0.0231129	0.0254986
147.6	0.0861118	0.0639317	0.0545331	0.0545331	0.0225007	0.0251581
147.8	0.085162	0.0631083	0.0541442	0.0541442	0.0220098	0.0246114
148	0.0851867	0.0626849	0.0534871	0.0534871	0.0213885	0.0239372
148.2	0.0852878	0.0629591	0.0531338	0.0531338	0.021418	0.0239096
148.4	0.0853441	0.0631111	0.0533722	0.0533722	0.0211086	0.0237794
148.6	0.0850508	0.0627231	0.0531134	0.0531134	0.0211148	0.0238515
148.8	0.084993	0.0629775	0.0533727	0.0533727	0.0210771	0.0241626
149	0.0852828	0.0630009	0.0540597	0.0540597	0.0211816	0.0243372
149.2	0.0857701	0.063239	0.0541376	0.0541376	0.0209781	0.0247118
149.4	0.0862038	0.0636744	0.0544994	0.0544994	0.0214139	0.0250521
149.6	0.0856308	0.0637382	0.0545549	0.0545549	0.0209982	0.0250051
149.8	0.0860898	0.0637804	0.0545768	0.0545768	0.0208918	0.0250718
150	0.0852412	0.0637972	0.0542586	0.0542586	0.0205544	0.0245485
150.2	0.0854622	0.0638567	0.0546354	0.0546354	0.0206365	0.0246795
150.4	0.0854471	0.0643363	0.0548739	0.0548739	0.0212074	0.0248665
150.6	0.0857171	0.0645697	0.0554373	0.0554373	0.0217615	0.0247553
150.8	0.0851283	0.0639925	0.0551206	0.0551206	0.021436	0.0241511
151	0.0850222	0.0640794	0.0554055	0.0554055	0.0218917	0.024207
151.2	0.0853009	0.0640373	0.0556584	0.0556584	0.0219878	0.024526
151.4	0.084919	0.0635374	0.0548336	0.0548336	0.0214176	0.0239075
151.6	0.0849497	0.0637315	0.0545704	0.0545704	0.0216664	0.0241227
151.8	0.0848824	0.0634879	0.0545421	0.0545421	0.0222612	0.0245051
152	0.0851135	0.0635952	0.0540123	0.0540123	0.0221778	0.0242455
152.2	0.0858596	0.0642765	0.054445	0.054445	0.0229609	0.0251986
152.4	0.085654	0.063789	0.0539845	0.0539845	0.0226401	0.0252791
152.6	0.085816	0.0636146	0.0537646	0.0537646	0.0230669	0.0257427
152.8	0.086075	0.0636169	0.0539932	0.0539932	0.0229208	0.0255466
153	0.0868441	0.0634498	0.0541666	0.0541666	0.0227223	0.0254988
153.2	0.0866347	0.0628461	0.0533868	0.0533868	0.0223137	0.0251753
153.4	0.0865697	0.0626554	0.0531887	0.0531887	0.0221335	0.024672
153.6	0.0868363	0.0622266	0.0529891	0.0529891	0.021622	0.0242011
153.8	0.0867824	0.062232	0.0525773	0.0525773	0.0215512	0.0237337
154	0.0862917	0.0623802	0.0528182	0.0528182	0.0212137	0.023493
154.2	0.0863574	0.0622747	0.0534486	0.0534486	0.0207025	0.0237626
154.4	0.0865692	0.0623869	0.053582	0.053582	0.0207501	0.0237836
154.6	0.0870192	0.0626673	0.0540235	0.0540235	0.0207405	0.0237933
154.8	0.0865787	0.0621034	0.0537133	0.0537133	0.0199462	0.0230567
155	0.0866637	0.0622652	0.0538307	0.0538307	0.0195286	0.0228284
155.2	0.0864007	0.0625547	0.0540592	0.0540592	0.0192431	0.0230767
155.4	0.0858795	0.0628669	0.0538236	0.0538236	0.0191277	0.023147
155.6	0.0853933	0.0632861	0.0537859	0.0537859	0.0189981	0.0229562
155.8	0.0855327	0.0636455	0.0545715	0.0545715	0.0192482	0.0232751
156	0.0853987	0.0634236	0.0543794	0.0543794	0.0190543	0.0227056
156.2	0.0859096	0.0638743	0.0547577	0.0547577	0.0201008	0.0231826
156.4	0.085585	0.0633479	0.0543437	0.0543437	0.0200477	0.0233721
156.6	0.085556	0.0633898	0.0542774	0.0542774	0.0203765	0.0230597
156.8	0.0857534	0.0634698	0.0543102	0.0543102	0.0205402	0.0230464
157	0.0858677	0.063171	0.0544692	0.0544692	0.0203779	0.0232959
157.2	0.085543	0.0626491	0.054047	0.054047	0.0207372	0.0228581
157.4	0.0862011	0.0632285	0.0543271	0.0543271	0.0213439	0.0229635
157.6	0.0865052	0.0636416	0.0546357	0.0546357	0.0213775	0.0236689
157.8	0.0867865	0.0645371	0.054887	0.054887	0.0220893	0.0239973
158	0.0870861	0.0644993	0.0548675	0.0548675	0.0219048	0.0242297
158.2	0.0870104	0.0642839	0.0545748	0.0545748	0.0214011	0.0241834
158.4	0.0868886	0.0641579	0.0537996	0.0537996	0.021536	0.023895
158.6	0.0870637	0.0639973	0.0538146	0.0538146	0.021636	0.0236175
158.8	0.0868746	0.0640679	0.0537747	0.0537747	0.0215445	0.0236583
159	0.0865097	0.0647222	0.0537005	0.0537005	0.0210781	0.0234541
159.2	0.0865215	0.0652603	0.0541875	0.0541875	0.0212721	0.0240106
159.4	0.0866971	0.0656445	0.0542531	0.0542531	0.0215462	0.0239158
159.6	0.0866485	0.0659627	0.0544084	0.0544084	0.0215801	0.0236912
159.8	0.0873557	0.0658948	0.0553038	0.0553038	0.0217338	0.0241215
160	0.0875525	0.0657764	0.0549296	0.0549296	0.021589	0.02418
160.2	0.0875441	0.065942	0.054698	0.054698	0.0216796	0.0244239
160.4	0.0874939	0.0654725	0.0543084	0.0543084	0.0212401	0.0244786
160.6	0.0869858	0.0652579	0.0539862	0.0539862	0.0210629	0.0240115
160.8	0.0870766	0.0650837	0.0540315	0.0540315	0.0208734	0.0242044
161	0.0871735	0.0650008	0.0545139	0.0545139	0.0211616	0.0243753
161.2	0.0875855	0.0651772	0.0546693	0.0546693	0.0215634	0.0242139
161.4	0.0884461	0.0653247	0.0549444	0.0549444	0.021669	0.0243736
161.6	0.0885571	0.0652282	0.0549838	0.0549838	0.0212719	0.0244356
161.8	0.0891651	0.0653206	0.0549499	0.0549499	0.0217379	0.0244722
162	0.0885149	0.0646051	0.0546363	0.0546363	0.0211482	0.0239987
162.2	0.0881658	0.0641213	0.0547944	0.0547944	0.0208313	0.023761
162.4	0.0881455	0.0639338	0.0548676	0.0548676	0.0213127	0.0239051
162.6	0.0881708	0.0634887	0.0548859	0.0548859	0.021142	0.0237421
162.8	0.0878776	0.0638416	0.0548222	0.0548222	0.020962	0.0237523
163	0.087927	0.0639096	0.0548347	0.0548347	0.0204952	0.0236594
163.2	0.0883166	0.0638201	0.0553518	0.0553518	0.0205535	0.0240929
163.4	0.0884362	0.0639623	0.055561	0.055561	0.0208187	0.0242124
163.6	0.0880918	0.0641578	0.0554618	0.0554618	0.0203623	0.0243943
163.8	0.0884095	0.0644231	0.0553727	0.0553727	0.0201502	0.0250209
164	0.0881605	0.0650301	0.0549921	0.0549921	0.0200781	0.024983
164.2	0.0884002	0.0654536	0.0553235	0.0553235	0.0204352	0.0250416
164.4	0.0887098	0.0659067	0.055418	0.055418	0.0204733	0.0248567
164.6	0.0889202	0.0665103	0.0559265	0.0559265	0.0209504	0.0248016
164.8	0.0894977	0.0667468	0.0564752	0.0564752	0.0212241	0.0250507
165	0.0900565	0.0670065	0.0573321	0.0573321	0.0219891	0.025478
165.2	0.0901722	0.0666582	0.0572603	0.0572603	0.0216772	0.0248518
165.4	0.0902315	0.0666118	0.0572185	0.0572185	0.0215928	0.0245066
165.6	0.0901141	0.0668464	0.0575668	0.0575668	0.0217159	0.0247783
165.8	0.0901454	0.0664836	0.0575088	0.0575088	0.0217895	0.0249151
166	0.0898197	0.0662025	0.0577608	0.0577608	0.0217755	0.0247473
166.2	0.089683	0.0656776	0.0575106	0.0575106	0.0218918	0.0249281
166.4	0.0896492	0.0653452	0.0567214	0.0567214	0.0217797	0.0247453
166.6	0.0891597	0.0648739	0.0559328	0.0559328	0.021284	0.0248683
166.8	0.0888037	0.0647311	0.0557839	0.0557839	0.0212976	0.0249108
167	0.0890418	0.064481	0.0554966	0.0554966	0.021562	0.0251146
167.2	0.0889511	0.0645011	0.0552741	0.0552741	0.0213972	0.0248538
167.4	0.088838	0.0644222	0.0550457	0.0550457	0.021454	0.0246986
167.6	0.0886525	0.064614	0.0543698	0.0543698	0.0212421	0.0244787
167.8	0.0895302	0.0650426	0.0544094	0.0544094	0.0213443	0.0249874
168	0.0901218	0.0654586	0.0548519	0.0548519	0.0214651	0.0248595
168.2	0.0905812	0.0654983	0.0551745	0.0551745	0.0214552	0.0248326
168.4	0.0911167	0.0656033	0.0552622	0.0552622	0.0214391	0.0248613
168.6	0.0907392	0.0651763	0.0551106	0.0551106	0.0211688	0.02432
168.8	0.0903162	0.0650809	0.0552045	0.0552045	0.0208624	0.0243889
169	0.0901922	0.065187	0.0557265	0.0557265	0.0208434	0.0240946
169.2	0.0896985	0.0650201	0.0552605	0.0552605	0.020245	0.0236034
169.4	0.0897688	0.0656928	0.0557903	0.0557903	0.020812	0.0237474
169.6	0.0898981	0.0656246	0.0559622	0.0559622	0.0209326	0.0243578
169.8	0.0900659	0.0652115	0.0560112	0.0560112	0.0211289	0.0242155
170	0.0895436	0.065028	0.0560611	0.0560611	0.0211296	0.0240463
170.2	0.0891021	0.0646017	0.0554094	0.0554094	0.0209465	0.0238019
170.4	0.0885597	0.0645272	0.0548142	0.0548142	0.0203177	0.0232906
170.6	0.0882687	0.0644453	0.0549386	0.0549386	0.0205149	0.0236841
170.8	0.0882348	0.064551	0.0549696	0.0549696	0.0206707	0.0235642
171	0.0881766	0.0649265	0.0548555	0.0548555	0.0210774	0.0232436
171.2	0.0883539	0.0652546	0.0550371	0.0550371	0.0206713	0.0228988
171.4	0.088802	0.06578	0.0554837	0.0554837	0.0205994	0.0231233
171.6	0.0894683	0.0662275	0.05556	0.05556	0.0208886	0.0234407
171.8	0.090329	0.0664737	0.0555682	0.0555682	0.0209419	0.0238031
172	0.0906404	0.0664504	0.055538	0.055538	0.0207889	0.0236938
172.2	0.0903921	0.0662588	0.055574	0.055574	0.0204314	0.0233375
172.4	0.0906619	0.0664949	0.0558739	0.0558739	0.0206245	0.0233082
172.6	0.0904372	0.0661151	0.0556769	0.0556769	0.020633	0.0230868
172.8	0.0908257	0.0665856	0.0561142	0.0561142	0.0210585	0.0235472
173	0.0910141	0.0664738	0.056499	0.056499	0.0209062	0.0236744
173.2	0.0909988	0.0663325	0.0562483	0.0562483	0.0208304	0.0235718
173.4	0.0914924	0.066456	0.0566614	0.0566614	0.0213119	0.0233986
173.6	0.0913803	0.0658391	0.0565174	0.0565174	0.0214184	0.0237159
173.8	0.0913166	0.0657413	0.0563396	0.0563396	0.0213625	0.0235853
174	0.0909839	0.0655214	0.0559694	0.0559694	0.020831	0.0237186
174.2	0.0905659	0.065487	0.0555464	0.0555464	0.0205536	0.0236296
174.4	0.0904696	0.0656696	0.0556671	0.0556671	0.0204524	0.0239554
174.6	0.0908231	0.0655497	0.0559806	0.0559806	0.0208469	0.0240698
174.8	0.0905187	0.0657651	0.0558216	0.0558216	0.0208856	0.0239871
175	0.0903677	0.0662144	0.0556842	0.0556842	0.0209191	0.0242008
175.2	0.090517	0.0664725	0.0557489	0.0557489	0.0204619	0.0243182
175.4	0.0907102	0.0671619	0.056116	0.056116	0.0205722	0.0244876
175.6	0.090776	0.0667629	0.0556446	0.0556446	0.0208432	0.0242546
175.8	0.0907848	0.0665317	0.0553509	0.0553509	0.0203597	0.0240462
176	0.0909236	0.0665581	0.0555374	0.0555374	0.0204127	0.0238334
176.2	0.0906889	0.066514	0.0554255	0.0554255	0.0207729	0.0235135
176.4	0.0912479	0.0668226	0.0557746	0.0557746	0.0214377	0.0236539
176.6	0.0917736	0.0670204	0.0556723	0.0556723	0.021736	0.0236969
176.8	0.0917264	0.0670108	0.0556405	0.0556405	0.0215972	0.0235514
177	0.0919648	0.0667311	0.056117	0.056117	0.0212902	0.0233235
177.2	0.0921895	0.0671444	0.0561749	0.0561749	0.0216737	0.0233608
177.4	0.0923712	0.0670666	0.0563422	0.0563422	0.0218295	0.0234112
177.6	0.0924076	0.0674666	0.0564834	0.0564834	0.0219005	0.0239123
177.8	0.0926517	0.0676793	0.0569133	0.0569133	0.0214689	0.0243666
178	0.0924009	0.0673807	0.0571912	0.0571912	0.0214027	0.0245948
178.2	0.0923576	0.0669783	0.0573937	0.0573937	0.0214954	0.0241465
178.4	0.0923632	0.0665685	0.0579455	0.0579455	0.0218428	0.0241938
178.6	0.0922184	0.0662209	0.0578038	0.0578038	0.0216788	0.0240079
178.8	0.0916966	0.0662444	0.0575726	0.0575726	0.0212173	0.0241199
179	0.0916292	0.0665267	0.057666	0.057666	0.0208729	0.0245743
179.2	0.0915773	0.0660253	0.0578256	0.0578256	0.0203692	0.0243729
179.4	0.0916982	0.066278	0.0579968	0.0579968	0.0206919	0.024248
179.6	0.0914247	0.0661575	0.0573876	0.0573876	0.0206269	0.0238788
179.8	0.0914833	0.0664787	0.0573083	0.0573083	0.0206997	0.023736
180	0.0913242	0.0665354	0.0564931	0.0564931	0.0206108	0.0236083
180.2	0.0913149	0.0669087	0.0559592	0.0559592	0.0203845	0.0235301
180.4	0.0914103	0.0671591	0.0555554	0.0555554	0.0200561	0.0232929
180.6	0.0908659	0.0672457	0.054658	0.054658	0.0196008	0.0229006
180.8	0.0907301	0.0666037	0.0538648	0.0538648	0.0187912	0.0226524
181	0.0908108	0.0666991	0.0538189	0.0538189	0.0185368	0.0225157
181.2	0.0905324	0.0667726	0.0529556	0.0529556	0.0183422	0.0223299
181.4	0.0907742	0.0665355	0.0528646	0.0528646	0.0178029	0.022025
181.6	0.0905624	0.0666394	0.0527934	0.0527934	0.0172431	0.0215493
181.8	0.0907013	0.0662696	0.0528847	0.0528847	0.0172459	0.0216955
182	0.0903965	0.0658862	0.0526318	0.0526318	0.0176534	0.0213017
182.2	0.0908308	0.0660248	0.0528761	0.0528761	0.0182972	0.0210884
182.4	0.0909344	0.0660557	0.0533959	0.0533959	0.0190159	0.021484
182.6	0.0913759	0.0661158	0.0537464	0.0537464	0.0184522	0.0218803
182.8	0.0914693	0.0661247	0.0544132	0.0544132	0.0184414	0.0221351
183	0.0922148	0.0668412	0.0553247	0.0553247	0.0191797	0.0228975
183.2	0.0923945	0.066815	0.055592	0.055592	0.0195782	0.0231589
183.4	0.092741	0.0674356	0.0561361	0.0561361	0.0207313	0.0233809
183.6	0.0933189	0.0678424	0.056575	0.056575	0.0209268	0.0237645
183.8	0.0936939	0.0681521	0.0566939	0.0566939	0.021028	0.0244395
184	0.0937805	0.0683412	0.0568113	0.0568113	0.0208242	0.0249551
184.2	0.0938163	0.068522	0.0567916	0.0567916	0.0207204	0.0249207
184.4	0.0932948	0.0682377	0.0564242	0.0564242	0.020659	0.0246684
184.6	0.0930856	0.068084	0.0562626	0.0562626	0.0206135	0.0247922
184.8	0.0938214	0.0677855	0.0562835	0.0562835	0.0204811	0.0248142
185	0.0936151	0.0674775	0.0560901	0.0560901	0.0207246	0.0246523
185.2	0.0935264	0.0675209	0.055587	0.055587	0.0206742	0.0246365
185.4	0.0934386	0.0671195	0.0555231	0.0555231	0.0204933	0.0243897
185.6	0.0929526	0.0669635	0.0552947	0.0552947	0.0202757	0.0243246
185.8	0.0928721	0.0666306	0.0551644	0.0551644	0.0208201	0.0240856
186	0.0925851	0.0661496	0.0549529	0.0549529	0.0204693	0.0234116
186.2	0.0927698	0.066362	0.0548589	0.0548589	0.0209281	0.0235205
186.4	0.0926888	0.0660681	0.0546419	0.0546419	0.0205079	0.0233206
186.6	0.0919668	0.0660312	0.0544359	0.0544359	0.019549	0.0229831
186.8	0.0920042	0.0663901	0.0546163	0.0546163	0.0197182	0.0229202
187	0.0924416	0.0669247	0.0548563	0.0548563	0.0200534	0.0229257
187.2	0.0921293	0.0665326	0.0546398	0.0546398	0.0197247	0.0227302
187.4	0.092576	0.0668472	0.0552806	0.0552806	0.0199395	0.0227014
187.6	0.0923099	0.0670107	0.0554759	0.0554759	0.0192688	0.0224238
187.8	0.0920545	0.0672796	0.0557317	0.0557317	0.019252	0.0227723
188	0.0922351	0.0674303	0.0563061	0.0563061	0.0189745	0.0224555
188.2	0.0923759	0.0676551	0.056585	0.056585	0.0192199	0.0223654
188.4	0.0927112	0.0677629	0.0567719	0.0567719	0.0196418	0.0223861
188.6	0.0932749	0.0681839	0.0569132	0.0569132	0.0201716	0.0225391
188.8	0.0934517	0.0685126	0.0570191	0.0570191	0.0204629	0.0227834
189	0.0934794	0.0687817	0.0573158	0.0573158	0.0209098	0.0232527
189.2	0.0937158	0.0691435	0.0578525	0.0578525	0.0213906	0.0239101
189.4	0.0940646	0.0692209	0.0584813	0.0584813	0.0220395	0.0245567
189.6	0.0942297	0.0693287	0.0585925	0.0585925	0.0220726	0.0248307
189.8	0.0942448	0.0692798	0.0587577	0.0587577	0.022479	0.024557
190	0.0940596	0.0691423	0.0582297	0.0582297	0.022218	0.0245345
190.2	0.0944409	0.0698919	0.0582199	0.0582199	0.0229682	0.0251532
190.4	0.0942442	0.0699222	0.0580463	0.0580463	0.0227039	0.0249131
190.6	0.0942593	0.0698681	0.0580268	0.0580268	0.022615	0.0248647
190.8	0.094812	0.0701547	0.0579171	0.0579171	0.0226454	0.0246549
191	0.094488	0.0696796	0.0572874	0.0572874	0.0221516	0.0241577
191.2	0.0942859	0.0692755	0.0571691	0.0571691	0.0218056	0.0238422
191.4	0.0945026	0.0693337	0.0572918	0.0572918	0.0216205	0.0236564
191.6	0.0941359	0.0689973	0.0571378	0.0571378	0.0207449	0.0231591
191.8	0.0945035	0.0693964	0.057181	0.057181	0.0204694	0.0235681
192	0.0946101	0.0690517	0.0572337	0.0572337	0.0198027	0.0231597
192.2	0.0946342	0.0687911	0.0569839	0.0569839	0.0203538	0.0231292
192.4	0.0945389	0.0681303	0.056379	0.056379	0.0200683	0.0224298
192.6	0.0944474	0.0684314	0.0567028	0.0567028	0.0198209	0.022525
192.8	0.0943543	0.0683501	0.056799	0.056799	0.0195342	0.0229503
193	0.0949133	0.0682834	0.0574068	0.0574068	0.0200633	0.0233025
193.2	0.0947235	0.0679115	0.0570831	0.0570831	0.0201059	0.023243
193.4	0.0943144	0.067794	0.0568378	0.0568378	0.0201568	0.0234313
193.6	0.0943161	0.0679904	0.0566903	0.0566903	0.0201501	0.0237464
193.8	0.094053	0.0680953	0.0568138	0.0568138	0.0201423	0.0238209
194	0.0944143	0.0682477	0.056922	0.056922	0.0202007	0.0242732
194.2	0.0950924	0.0688397	0.0577079	0.0577079	0.0203692	0.0246834
194.4	0.0949844	0.0685493	0.0577469	0.0577469	0.0204553	0.0245021
194.6	0.0948231	0.0682766	0.0574923	0.0574923	0.0201928	0.0242366
194.8	0.0949509	0.0682733	0.0574123	0.0574123	0.0202009	0.0239642
195	0.0947816	0.0681615	0.0575505	0.0575505	0.0203793	0.0242101
195.2	0.0956391	0.0685102	0.0580688	0.0580688	0.0209092	0.0249916
195.4	0.0958675	0.0685424	0.0581524	0.0581524	0.0206058	0.0253844
195.6	0.0957053	0.0683943	0.0581614	0.0581614	0.0200809	0.0252321
195.8	0.0960299	0.0686141	0.0581852	0.0581852	0.0203294	0.0255564
196	0.0955198	0.0679239	0.0582708	0.0582708	0.0200294	0.0251419
196.2	0.0956191	0.0677173	0.0583016	0.0583016	0.0204568	0.0249375
196.4	0.095768	0.0676745	0.0585871	0.0585871	0.0201039	0.0243892
196.6	0.0956918	0.0679914	0.0589263	0.0589263	0.0199167	0.0243307
196.8	0.0954693	0.0674524	0.0584454	0.0584454	0.0197953	0.0239328
197	0.0953714	0.0673237	0.0581474	0.0581474	0.0199899	0.0235402
197.2	0.0950564	0.0674177	0.0575932	0.0575932	0.019546	0.0230202
197.4	0.0951629	0.0677229	0.0578413	0.0578413	0.019722	0.0232045
197.6	0.0956539	0.0682217	0.0580358	0.0580358	0.0200261	0.0234222
197.8	0.0956122	0.0682816	0.0583918	0.0583918	0.0200261	0.0234641
198	0.0959092	0.0682239	0.0586829	0.0586829	0.0198706	0.023416
198.2	0.095712	0.0684701	0.0588618	0.0588618	0.0197523	0.0231849
198.4	0.0951392	0.0684648	0.0587192	0.0587192	0.0198574	0.0230242
198.6	0.0949754	0.0691986	0.0586571	0.0586571	0.0197181	0.0234662
198.8	0.0952598	0.0694432	0.0588776	0.0588776	0.0200532	0.0239323
199	0.0951387	0.0696993	0.059014	0.059014	0.0203263	0.0246218
199.2	0.0954798	0.0698007	0.0585507	0.0585507	0.0200489	0.0250408
199.4	0.0951404	0.0696337	0.0580979	0.0580979	0.0196029	0.024723
199.6	0.0949577	0.0694125	0.0579293	0.0579293	0.0194793	0.0247975
199.8	0.0947932	0.0693742	0.0577661	0.0577661	0.0197328	0.0244936
200	0.09455	0.0693939	0.0578843	0.0578843	0.0193682	0.0240252
200.2	0.0951217	0.0694623	0.057986	0.057986	0.0196895	0.0238666
200.4	0.0949667	0.0688213	0.0572974	0.0572974	0.0191183	0.0229546
200.6	0.0946808	0.0685136	0.0564717	0.0564717	0.0184026	0.0225305
200.8	0.0947932	0.0679719	0.0558931	0.0558931	0.0179423	0.0223785
201	0.0952992	0.0679252	0.0555488	0.0555488	0.0178807	0.0221773
201.2	0.095761	0.0677832	0.0555202	0.0555202	0.0181884	0.0218246
201.4	0.0960006	0.0679309	0.0556468	0.0556468	0.0186479	0.0219144
201.6	0.096029	0.0680573	0.0554018	0.0554018	0.0188072	0.0221595
201.8	0.0961526	0.0681345	0.0554306	0.0554306	0.0191244	0.0224634
202	0.0960276	0.0682123	0.0555126	0.0555126	0.0188858	0.0223284
202.2	0.0965588	0.0686468	0.0558525	0.0558525	0.019368	0.022435
202.4	0.0965709	0.0687956	0.0559204	0.0559204	0.0195418	0.0228423
202.6	0.0972215	0.06938	0.0562351	0.0562351	0.0199485	0.0235998
202.8	0.097491	0.0689404	0.0566384	0.0566384	0.0202319	0.0238209
203	0.0973723	0.0690112	0.057196	0.057196	0.0203627	0.024147
203.2	0.0974414	0.0692747	0.0573283	0.0573283	0.0204118	0.0245146
203.4	0.0975413	0.0692513	0.0577468	0.0577468	0.0208773	0.0246991
203.6	0.0977643	0.0695742	0.0585796	0.0585796	0.0212989	0.0253854
203.8	0.0971831	0.0694619	0.0582014	0.0582014	0.0207668	0.024626
204	0.0975406	0.0698812	0.0583732	0.0583732	0.0207982	0.0245568
204.2	0.0980494	0.0699051	0.0586504	0.0586504	0.0210636	0.0246849
204.4	0.0977951	0.0695452	0.057703	0.057703	0.0203298	0.0241848
204.6	0.098045	0.0704989	0.0577215	0.0577215	0.0203684	0.0242271
204.8	0.0977818	0.070175	0.0577441	0.0577441	0.0205125	0.0238827
205	0.0976586	0.070511	0.057868	0.057868	0.0208825	0.0234847
205.2	0.0978753	0.07124	0.0583149	0.0583149	0.021649	0.0235825
205.4	0.0974433	0.0720355	0.0578743	0.0578743	0.0217641	0.0238725
205.6	0.0972327	0.0721748	0.0574917	0.0574917	0.022021	0.024108
205.8	0.0973824	0.0720656	0.0574191	0.0574191	0.0218158	0.0238641
206	0.097365	0.0714358	0.0573109	0.0573109	0.0214997	0.0235356
206.2	0.097795	0.0707983	0.0572388	0.0572388	0.0213228	0.0230545
206.4	0.0974708	0.0704621	0.0572438	0.0572438	0.0209543	0.0230667
206.6	0.097627	0.0703105	0.0576444	0.0576444	0.0210812	0.0227859
206.8	0.0971794	0.0695547	0.0576873	0.0576873	0.0203278	0.0226173
207	0.0969514	0.0694265	0.0579561	0.0579561	0.0201458	0.0228578
207.2	0.0971921	0.0692527	0.0579854	0.0579854	0.0199683	0.0230285
207.4	0.0972397	0.0690192	0.0580772	0.0580772	0.0197057	0.0227391
207.6	0.0971566	0.0688833	0.0579154	0.0579154	0.019164	0.022464
207.8	0.0966238	0.0682229	0.0572675	0.0572675	0.0182943	0.0217931
208	0.0969433	0.0684306	0.0573026	0.0573026	0.0186647	0.0217155
208.2	0.0971583	0.0684549	0.0570829	0.0570829	0.0185384	0.0216334
208.4	0.0970376	0.0682297	0.0563189	0.0563189	0.018077	0.0211053
208.6	0.097138	0.0686936	0.0565782	0.0565782	0.0186001	0.0210895
208.8	0.0968589	0.0684347	0.0567974	0.0567974	0.0187268	0.0209463
209	0.0970973	0.0688812	0.0569681	0.0569681	0.0191349	0.0214152
209.2	0.0976266	0.0690329	0.0568593	0.0568593	0.0193954	0.0220419
209.4	0.0972512	0.0690414	0.0561428	0.0561428	0.0195961	0.0220457
209.6	0.0977951	0.0689143	0.056141	0.056141	0.020038	0.0221879
209.8	0.0979521	0.0685835	0.0560315	0.0560315	0.019616	0.0219271
210	0.0982461	0.0682859	0.0557446	0.0557446	0.0198159	0.0219789
210.2	0.0985698	0.0685774	0.0561774	0.0561774	0.019924	0.0219515
210.4	0.0988769	0.0690884	0.0566155	0.0566155	0.0201597	0.022122
210.6	0.0989919	0.0696537	0.0568044	0.0568044	0.0202878	0.0223946
210.8	0.0990249	0.0699905	0.0568636	0.0568636	0.0196803	0.0225613
211	0.0995762	0.0705878	0.0573893	0.0573893	0.0198867	0.0231182
211.2	0.0997269	0.0708082	0.0573836	0.0573836	0.0195622	0.0230521
211.4	0.0995311	0.071158	0.0580143	0.0580143	0.0194095	0.0232518
211.6	0.0992183	0.0711052	0.0578257	0.0578257	0.0190839	0.0232686
211.8	0.0987976	0.0712756	0.0577558	0.0577558	0.0191295	0.0235263
212	0.0989492	0.0715802	0.0578667	0.0578667	0.0192338	0.02387
212.2	0.0990166	0.071274	0.0575701	0.0575701	0.0187313	0.0237305
212.4	0.0993586	0.0713594	0.0575911	0.0575911	0.0187063	0.0240319
212.6	0.0990356	0.0712092	0.0576268	0.0576268	0.0188345	0.0242553
212.8	0.098779	0.0709751	0.0576404	0.0576404	0.0190151	0.0243453
213	0.0988409	0.0706278	0.0572989	0.0572989	0.0191059	0.024519
213.2	0.0987963	0.0702515	0.0571461	0.0571461	0.0194842	0.0241986
213.4	0.0987586	0.0701093	0.0574868	0.0574868	0.0202262	0.0239587
213.6	0.0990434	0.0701937	0.0576827	0.0576827	0.0206648	0.024377
213.8	0.0987733	0.0701193	0.0577138	0.0577138	0.0206056	0.0241357
214	0.09905	0.0703884	0.0579519	0.0579519	0.0206498	0.0240428
214.2	0.0987202	0.0702036	0.0578514	0.0578514	0.0207822	0.0233999
214.4	0.0987603	0.0700657	0.0577773	0.0577773	0.0206933	0.0231052
214.6	0.098448	0.0699955	0.0576981	0.0576981	0.0206219	0.0227712
214.8	0.0982974	0.0698597	0.057438	0.057438	0.0202659	0.0227651
215	0.0982517	0.0696956	0.0574981	0.0574981	0.0204424	0.0228835
215.2	0.0980057	0.0698337	0.0580186	0.0580186	0.0203146	0.0229827
215.4	0.0979382	0.0699427	0.0587058	0.0587058	0.0207585	0.0231694
215.6	0.0978239	0.0700629	0.0585655	0.0585655	0.0206314	0.0229875
215.8	0.0982399	0.0700367	0.0589215	0.0589215	0.0209565	0.0232629
216	0.0987207	0.0698748	0.0591771	0.0591771	0.0207646	0.0234477
216.2	0.0989028	0.0698278	0.059251	0.059251	0.0206819	0.0232913
216.4	0.0990934	0.0701304	0.0591598	0.0591598	0.0208639	0.0237877
216.6	0.0989966	0.070316	0.0593404	0.0593404	0.0208497	0.0238994
216.8	0.0992806	0.0704266	0.0596041	0.0596041	0.0209491	0.0240736
217	0.0993078	0.0702258	0.0599683	0.0599683	0.0207768	0.0238641
217.2	0.0990812	0.0702848	0.0604189	0.0604189	0.0207436	0.0237074
217.4	0.0991607	0.0703968	0.061032	0.061032	0.0205271	0.0239158
217.6	0.0991669	0.0708292	0.0611437	0.0611437	0.0206168	0.0241726
217.8	0.0989346	0.0707756	0.061016	0.061016	0.0204924	0.0238128
218	0.0987915	0.0705381	0.0607638	0.0607638	0.0205309	0.0234714
218.2	0.0989111	0.0700814	0.0605081	0.0605081	0.0205529	0.0234736
218.4	0.0986331	0.0694744	0.0598174	0.0598174	0.0198913	0.0230358
218.6	0.0986657	0.0693951	0.059548	0.059548	0.0201879	0.0231213
218.8	0.0984377	0.0696646	0.059121	0.059121	0.020306	0.0235246
219	0.098712	0.0701225	0.0589909	0.0589909	0.0206313	0.0234992
219.2	0.0985613	0.0701021	0.058855	0.058855	0.0204711	0.0230916
219.4	0.0984162	0.0696346	0.0582834	0.0582834	0.020348	0.0224641
219.6	0.098481	0.0696441	0.0583056	0.0583056	0.0196594	0.0224339
219.8	0.0989013	0.0697151	0.0585185	0.0585185	0.0197174	0.0226135
220	0.0992116	0.0700234	0.0582937	0.0582937	0.0198844	0.022942
220.2	0.0992106	0.07038	0.0579182	0.0579182	0.019937	0.0232276
220.4	0.099005	0.0707041	0.0577471	0.0577471	0.0197516	0.0240291
220.6	0.098758	0.0712005	0.0578982	0.0578982	0.0196902	0.024068
220.8	0.0983153	0.0707809	0.0576008	0.0576008	0.0192368	0.023698
221	0.0979639	0.0707685	0.057554	0.057554	0.0189125	0.0232857
221.2	0.0984118	0.0712216	0.0575976	0.0575976	0.0186175	0.0233796
221.4	0.0989382	0.0720415	0.0580177	0.0580177	0.0190827	0.0236158
221.6	0.0991322	0.0722338	0.0578537	0.0578537	0.0194462	0.0239668
221.8	0.0990108	0.0721512	0.0582104	0.0582104	0.0196252	0.023554
222	0.099419	0.0722987	0.0582816	0.0582816	0.0197775	0.0235057
222.2	0.0992741	0.0721681	0.0580071	0.0580071	0.0193069	0.0235597
222.4	0.0993187	0.0720992	0.0573168	0.0573168	0.0190087	0.0231602
222.6	0.0995258	0.0723775	0.0574373	0.0574373	0.0193124	0.0233533
222.8	0.0996075	0.072723	0.0571336	0.0571336	0.019264	0.023239
223	0.0994689	0.0723685	0.0568917	0.0568917	0.019094	0.0230776
223.2	0.0990251	0.0718931	0.0568139	0.0568139	0.0188973	0.0229873
223.4	0.0990705	0.0716763	0.057244	0.057244	0.0185481	0.0234205
223.6	0.0993032	0.0717151	0.0570386	0.0570386	0.0183071	0.0236935
223.8	0.0995698	0.0718077	0.0571142	0.0571142	0.0187913	0.0238204
224	0.099351	0.0715844	0.0567237	0.0567237	0.0186851	0.0239115
224.2	0.0989682	0.0713359	0.0565086	0.0565086	0.0184077	0.0239815
224.4	0.0987902	0.0714123	0.0568355	0.0568355	0.0183889	0.0240838
224.6	0.0987126	0.0712309	0.0568037	0.0568037	0.0183439	0.0236783
224.8	0.0987808	0.0707037	0.056604	0.056604	0.0182135	0.0234024
225	0.0992838	0.0703305	0.0565594	0.0565594	0.0181102	0.0232211
225.2	0.0992537	0.0701873	0.0566842	0.0566842	0.0179806	0.0230781
225.4	0.0986268	0.0695948	0.0567682	0.0567682	0.0183008	0.0226771
225.6	0.0982563	0.0685425	0.0564129	0.0564129	0.0181697	0.0220972
225.8	0.0985995	0.0689002	0.0573336	0.0573336	0.018672	0.0216984
226	0.099223	0.0694565	0.057255	0.057255	0.0186663	0.0219318
226.2	0.0991266	0.0695197	0.0568482	0.0568482	0.0185641	0.0217583
226.4	0.100143	0.0698163	0.0571047	0.0571047	0.0190069	0.0217857
226.6	0.100036	0.0698817	0.0571753	0.0571753	0.0191672	0.0214122
226.8	0.100413	0.0697616	0.0572278	0.0572278	0.0190984	0.0218097
227	0.100171	0.0693859	0.057582	0.057582	0.0194512	0.0222607
227.2	0.100559	0.0694897	0.0576228	0.0576228	0.019984	0.0227041
227.4	0.100727	0.0698689	0.0579619	0.0579619	0.0198937	0.0229454
227.6	0.100884	0.0701172	0.0578452	0.0578452	0.0197201	0.0229119
227.8	0.101044	0.0707576	0.0586625	0.0586625	0.0198299	0.0232924
228	0.100636	0.070973	0.0587763	0.0587763	0.0194305	0.0234258
228.2	0.100735	0.0713119	0.0593635	0.0593635	0.0195519	0.0233908
228.4	0.100909	0.0716784	0.0595014	0.0595014	0.0196936	0.0233196
228.6	0.10087	0.0717872	0.05971	0.05971	0.0203073	0.0237189
228.8	0.100502	0.0713621	0.0597722	0.0597722	0.0201558	0.0235986
229	0.100235	0.0708425	0.0596291	0.0596291	0.0196406	0.0232771
229.2	0.0994268	0.0708164	0.0595943	0.0595943	0.0195455	0.0229488
229.4	0.0993462	0.0708597	0.0598658	0.0598658	0.0198666	0.0229063
229.6	0.0993778	0.0710917	0.0597943	0.0597943	0.0200748	0.0229165
229.8	0.0996745	0.0718948	0.0604848	0.0604848	0.0204273	0.0231099
230	0.0999102	0.0718081	0.0602241	0.0602241	0.0204357	0.0229109
230.2	0.100232	0.0714906	0.0595077	0.0595077	0.0205138	0.0226148
230.4	0.100659	0.0716775	0.0599575	0.0599575	0.0206161	0.022695
230.6	0.100259	0.0714155	0.059646	0.059646	0.0199079	0.02226
230.8	0.100737	0.0708761	0.0598357	0.0598357	0.0199384	0.0223286
231	0.101027	0.0708916	0.0601197	0.0601197	0.0204403	0.022726
231.2	0.101474	0.0712007	0.0604666	0.0604666	0.0208558	0.0230729
231.4	0.101074	0.0713105	0.0603491	0.0603491	0.0202863	0.0233224
231.6	0.101368	0.071382	0.0602503	0.0602503	0.0199083	0.0233267
231.8	0.101902	0.0718156	0.0603154	0.0603154	0.0202466	0.0236002
232	0.10189	0.0716722	0.0602187	0.0602187	0.0202864	0.0236893
232.2	0.102405	0.0719704	0.0603433	0.0603433	0.0205548	0.0235099
232.4	0.102727	0.0717374	0.0600178	0.0600178	0.0204235	0.0235288
232.6	0.102127	0.0715914	0.0595435	0.0595435	0.0204633	0.0236998
232.8	0.101963	0.0714094	0.0591875	0.0591875	0.0197414	0.0234098
233	0.101703	0.0712314	0.0590054	0.0590054	0.0199807	0.0234608
233.2	0.101187	0.0711824	0.0586446	0.0586446	0.0197394	0.0231044
233.4	0.1009	0.0708016	0.0585113	0.0585113	0.0192473	0.0226594
233.6	0.1001	0.0699401	0.0581802	0.0581802	0.0186692	0.0221218
233.8	0.100506	0.0700522	0.0583042	0.0583042	0.0188052	0.0222239
234	0.101306	0.070348	0.0585298	0.0585298	0.0189511	0.0225171
234.2	0.10137	0.0709793	0.0585853	0.0585853	0.0191494	0.0227483
234.4	0.101057	0.0712005	0.0589538	0.0589538	0.018821	0.0229526
234.6	0.101049	0.0712256	0.058938	0.058938	0.0187286	0.0227222
234.8	0.101929	0.0716819	0.0595517	0.0595517	0.0195318	0.0232887
235	0.1019	0.0716961	0.0595969	0.0595969	0.0194113	0.0237583
235.2	0.101886	0.0716718	0.0599917	0.0599917	0.0198309	0.0238104
235.4	0.101606	0.0711932	0.0593588	0.0593588	0.0195373	0.0232885
235.6	0.101945	0.0712186	0.0591722	0.0591722	0.019526	0.0229743
235.8	0.10232	0.0713296	0.0596854	0.0596854	0.0202388	0.0232571
236	0.102351	0.0712278	0.0597911	0.0597911	0.0203249	0.0231582
236.2	0.102544	0.0712533	0.0597227	0.0597227	0.0204583	0.0226637
236.4	0.102498	0.0714562	0.0599311	0.0599311	0.0204551	0.0227027
236.6	0.10233	0.0719168	0.0600467	0.0600467	0.0202672	0.0229796
236.8	0.102501	0.0719764	0.0601472	0.0601472	0.020178	0.022795
237	0.102925	0.0718533	0.0605282	0.0605282	0.0203764	0.0229908
237.2	0.102935	0.0718739	0.0604978	0.0604978	0.0197844	0.0225697
237.4	0.103298	0.0717361	0.0608864	0.0608864	0.0195309	0.0222565
237.6	0.103535	0.0717019	0.0609086	0.0609086	0.0197955	0.0227792
237.8	0.104847	0.0721936	0.06138	0.06138	0.0205091	0.0234713
238	0.105373	0.0724049	0.0614972	0.0614972	0.020511	0.0239861
238.2	0.104783	0.0721077	0.0606539	0.0606539	0.0200158	0.0235538
238.4	0.104734	0.0718685	0.060321	0.060321	0.0198907	0.0236551
238.6	0.104756	0.0723701	0.0602362	0.0602362	0.0201942	0.0237404
238.8	0.104967	0.0725096	0.0600885	0.0600885	0.0203506	0.0243763
239	0.104442	0.0719719	0.0598994	0.0598994	0.0201424	0.0243358
239.2	0.104234	0.0716849	0.0597193	0.0597193	0.0204014	0.0242177
239.4	0.103919	0.0713886	0.0591555	0.0591555	0.0201346	0.0240974
239.6	0.103674	0.0714551	0.0590566	0.0590566	0.0203641	0.0245595
239.8	0.103648	0.0719034	0.0592144	0.0592144	0.0209189	0.0248631
240	0.103638	0.0720978	0.0590649	0.0590649	0.0207455	0.0249386
240.2	0.103346	0.0722336	0.0591882	0.0591882	0.0203511	0.0250493
240.4	0.103035	0.0723975	0.0594609	0.0594609	0.0200111	0.025352
240.6	0.102919	0.0723753	0.0596004	0.0596004	0.0194366	0.0250404
240.8	0.103163	0.0722689	0.0597459	0.0597459	0.0195023	0.0246464
241	0.103644	0.0725266	0.0601588	0.0601588	0.0193195	0.0247552
241.2	0.103193	0.0725022	0.0603154	0.0603154	0.0191941	0.0244849
241.4	0.102984	0.0719415	0.0597908	0.0597908	0.0189484	0.0238603
241.6	0.103418	0.0718526	0.0595446	0.0595446	0.0191113	0.0239395
241.8	0.103697	0.0717146	0.0592867	0.0592867	0.0190355	0.023496
242	0.103655	0.071545	0.0593375	0.0593375	0.0190881	0.0231464
242.2	0.103329	0.0715065	0.0588311	0.0588311	0.0187341	0.0222834
242.4	0.103691	0.0719721	0.0593483	0.0593483	0.0191143	0.0222545
242.6	0.103212	0.0718824	0.0589376	0.0589376	0.018656	0.021963
242.8	0.103098	0.0719713	0.0589201	0.0589201	0.0188656	0.0220525
243	0.102932	0.0714891	0.0586677	0.0586677	0.0187185	0.0219349
243.2	0.102796	0.0713205	0.058689	0.058689	0.0185099	0.0215674
243.4	0.102787	0.0715364	0.0586344	0.0586344	0.0183914	0.0215533
243.6	0.102511	0.0710876	0.0584094	0.0584094	0.0182487	0.0213753
243.8	0.102561	0.071192	0.0584322	0.0584322	0.0177358	0.0212389
244	0.102855	0.0709235	0.0584716	0.0584716	0.0171034	0.0211795
244.2	0.102827	0.0706426	0.0584109	0.0584109	0.0167385	0.0212645
244.4	0.102958	0.0706858	0.0583644	0.0583644	0.0168081	0.0214306
244.6	0.102864	0.0707945	0.0584409	0.0584409	0.0166014	0.0212216
244.8	0.103608	0.071101	0.0588864	0.0588864	0.0168456	0.0217164
245	0.103449	0.0714651	0.0588677	0.0588677	0.0167446	0.0224547
245.2	0.103417	0.0716118	0.0590698	0.0590698	0.0171362	0.0231544
245.4	0.103858	0.0720262	0.0592417	0.0592417	0.0175567	0.0234783
245.6	0.104655	0.0728735	0.0596108	0.0596108	0.0181312	0.0238924
245.8	0.104841	0.0729314	0.0597855	0.0597855	0.0182278	0.0235581
246	0.105261	0.0731088	0.0602195	0.0602195	0.0187071	0.0235383
246.2	0.105136	0.0728743	0.0596691	0.0596691	0.0185006	0.0231897
246.4	0.105132	0.0729703	0.0597944	0.0597944	0.0185634	0.0228236
246.6	0.104604	0.0726676	0.0593985	0.0593985	0.0185012	0.0223751
246.8	0.104648	0.072812	0.0595789	0.0595789	0.0187495	0.0219723
247	0.104747	0.0721951	0.0589994	0.0589994	0.0181848	0.0215388
247.2	0.104537	0.0720067	0.0590251	0.0590251	0.0180653	0.0207118
247.4	0.104701	0.0720271	0.0586548	0.0586548	0.0176923	0.0203134
247.6	0.104614	0.0717639	0.0586287	0.0586287	0.0173355	0.0203361
247.8	0.104936	0.0721971	0.0582405	0.0582405	0.0171302	0.0203496
248	0.104989	0.0720749	0.058191	0.058191	0.0174965	0.0207533
248.2	0.104886	0.0719527	0.0580846	0.0580846	0.0179038	0.0211229
248.4	0.104789	0.0720339	0.0582626	0.0582626	0.0182905	0.0215701
248.6	0.104425	0.0718505	0.0582223	0.0582223	0.0183146	0.0213327
248.8	0.104674	0.0720308	0.0585694	0.0585694	0.018883	0.0219428
249	0.104579	0.0722261	0.0590076	0.0590076	0.019303	0.0225569
249.2	0.104948	0.0727133	0.0591177	0.0591177	0.019641	0.0231924
249.4	0.105171	0.0731767	0.0596238	0.0596238	0.0201076	0.0234797
249.6	0.10494	0.0729503	0.0596335	0.0596335	0.0199027	0.023349
249.8	0.104826	0.0724695	0.0595712	0.0595712	0.0197966	0.0231695
250	0.104795	0.0724339	0.0596298	0.0596298	0.0202703	0.0233557
250.2	0.104403	0.0721075	0.059463	0.059463	0.019999	0.0233268
250.4	0.104339	0.0724238	0.0593383	0.0593383	0.0199396	0.0231729
250.6	0.10451	0.0723839	0.0596668	0.0596668	0.0200516	0.0233878
250.8	0.104574	0.0726657	0.0594305	0.0594305	0.0199324	0.0233558
251	0.104781	0.0725751	0.0587664	0.0587664	0.0200179	0.0232591
251.2	0.104889	0.0730771	0.058877	0.058877	0.0202804	0.0232462
251.4	0.10552	0.0732539	0.058942	0.058942	0.0199999	0.0235845
251.6	0.106302	0.0735765	0.059127	0.059127	0.0204691	0.02429
251.8	0.106559	0.0741807	0.0592814	0.0592814	0.0209968	0.0248137
252	0.10653	0.0739782	0.0593879	0.0593879	0.0208802	0.0245835
252.2	0.106919	0.0742593	0.0595753	0.0595753	0.0208858	0.0245736
252.4	0.107153	0.0744769	0.0597563	0.0597563	0.0208886	0.0245248
252.6	0.107582	0.074443	0.0596961	0.0596961	0.0208346	0.0242214
252.8	0.107842	0.0744494	0.0600687	0.0600687	0.021244	0.0243259
253	0.108047	0.0745098	0.0603004	0.0603004	0.0210069	0.0240792
253.2	0.108301	0.0744496	0.0604273	0.0604273	0.020955	0.0239642
253.4	0.108076	0.073977	0.0604617	0.0604617	0.0207361	0.0231805
253.6	0.108013	0.073763	0.0604552	0.0604552	0.0206276	0.022991
253.8	0.107928	0.0734778	0.0602993	0.0602993	0.020555	0.0225078
254	0.108	0.0730573	0.0604895	0.0604895	0.0204131	0.0219654
254.2	0.107036	0.0724722	0.0595852	0.0595852	0.0196841	0.0211634
254.4	0.107593	0.0727177	0.0599077	0.0599077	0.0202396	0.0216541
254.6	0.107399	0.0724603	0.0598597	0.0598597	0.0202358	0.0217865
254.8	0.106924	0.072637	0.0592499	0.0592499	0.0200168	0.0215837
255	0.107058	0.0727902	0.0592188	0.0592188	0.020285	0.0219932
255.2	0.107315	0.0732237	0.0597634	0.0597634	0.02045	0.0228103
255.4	0.107292	0.0730892	0.0604771	0.0604771	0.0204706	0.0234858
255.6	0.107011	0.073767	0.0606505	0.0606505	0.0207832	0.0238394
255.8	0.106223	0.0740957	0.0608921	0.0608921	0.0203795	0.0242222
256	0.105887	0.0738607	0.0601498	0.0601498	0.019339	0.0238824
256.2	0.105776	0.0740175	0.0599966	0.0599966	0.0194135	0.0243894
256.4	0.105641	0.074173	0.0593925	0.0593925	0.019072	0.0241291
256.6	0.105789	0.0738008	0.0592032	0.0592032	0.0187448	0.0240526
256.8	0.10573	0.073686	0.0594251	0.0594251	0.0183806	0.0238344
257	0.105996	0.0737372	0.0591317	0.0591317	0.0181912	0.0238588
257.2	0.106432	0.0738753	0.05921	0.05921	0.0185064	0.0234964
257.4	0.106219	0.0738278	0.0588652	0.0588652	0.0182111	0.0233625
257.6	0.106368	0.0738772	0.0591715	0.0591715	0.0183466	0.0236235
257.8	0.106523	0.0731627	0.058884	0.058884	0.0183631	0.0229337
258	0.10684	0.0731833	0.0590208	0.0590208	0.0183866	0.0226446
258.2	0.106281	0.0729431	0.0585301	0.0585301	0.0181226	0.0224681
258.4	0.107069	0.0734202	0.0590903	0.0590903	0.0189137	0.0230992
258.6	0.10724	0.0732494	0.0590998	0.0590998	0.0186087	0.0229236
258.8	0.107403	0.073387	0.0593525	0.0593525	0.0184326	0.0226888
259	0.107243	0.0732999	0.0598166	0.0598166	0.0185089	0.0229158
259.2	0.107354	0.0737663	0.060461	0.060461	0.0186895	0.0230544
259.4	0.107043	0.0739085	0.0604699	0.0604699	0.0185334	0.0228863
259.6	0.107005	0.074345	0.0600264	0.0600264	0.0183177	0.0229085
259.8	0.107046	0.0743294	0.0602041	0.0602041	0.0181255	0.0229869
260	0.107404	0.0743144	0.0598023	0.0598023	0.01808	0.0228202
260.2	0.10775	0.0738703	0.0596368	0.0596368	0.0184186	0.022949
260.4	0.108328	0.0743424	0.0595746	0.0595746	0.0185222	0.0232642
260.6	0.108535	0.0743059	0.0598881	0.0598881	0.0185536	0.0231301
260.8	0.108998	0.0745796	0.0605225	0.0605225	0.0195699	0.0239749
261	0.109191	0.0749216	0.0606394	0.0606394	0.0197451	0.0244187
261.2	0.109041	0.075048	0.0608752	0.0608752	0.0200067	0.024381
261.4	0.108644	0.0750446	0.0608134	0.0608134	0.0199516	0.0246434
261.6	0.10885	0.0749889	0.0612702	0.0612702	0.020188	0.0245687
261.8	0.108844	0.0747964	0.060953	0.060953	0.0204146	0.024085
262	0.108145	0.0749267	0.0605092	0.0605092	0.0201203	0.024008
262.2	0.107305	0.0743974	0.0602176	0.0602176	0.0198138	0.0236659
262.4	0.107492	0.0745923	0.0604676	0.0604676	0.0200463	0.0235223
262.6	0.107364	0.0744636	0.0601252	0.0601252	0.0195962	0.0232275
262.8	0.106609	0.073856	0.0593509	0.0593509	0.0194373	0.0228638
263	0.105959	0.0734223	0.0588132	0.0588132	0.0187624	0.0223854
263.2	0.106247	0.0737508	0.0588261	0.0588261	0.018882	0.0224093
263.4	0.106366	0.0736214	0.0584045	0.0584045	0.0186914	0.0220456
263.6	0.106242	0.0735682	0.0588641	0.0588641	0.0189801	0.0220873
263.8	0.105908	0.0732294	0.0590951	0.0590951	0.0187609	0.0214193
264	0.106031	0.0728757	0.0592639	0.0592639	0.0186504	0.0213597
264.2	0.106549	0.0724766	0.0594411	0.0594411	0.018874	0.0214178
264.4	0.106676	0.0730107	0.0593777	0.0593777	0.018721	0.0212562
264.6	0.106968	0.0730857	0.0601142	0.0601142	0.018846	0.0208587
264.8	0.107553	0.0734222	0.0608619	0.0608619	0.0196304	0.0218135
265	0.107884	0.0739782	0.0610811	0.0610811	0.0189577	0.0217541
265.2	0.10866	0.0743984	0.0617433	0.0617433	0.0191907	0.0217879
265.4	0.10882	0.0748841	0.0622899	0.0622899	0.0189261	0.0215191
265.6	0.10915	0.0749147	0.0622205	0.0622205	0.0188514	0.0213925
265.8	0.108985	0.0751415	0.061482	0.061482	0.018693	0.021353
266	0.108777	0.0754577	0.0612679	0.0612679	0.0192682	0.0221853
266.2	0.108564	0.0751757	0.0613688	0.0613688	0.0190528	0.0225854
266.4	0.108883	0.0753178	0.0612811	0.0612811	0.0192269	0.0228442
266.6	0.108446	0.0748625	0.0608544	0.0608544	0.0191017	0.0225653
266.8	0.109026	0.074766	0.0612487	0.0612487	0.0195229	0.0230556
267	0.108675	0.0748637	0.0612497	0.0612497	0.0191753	0.0229649
267.2	0.108621	0.0750026	0.0614917	0.0614917	0.0196961	0.0230969
267.4	0.108378	0.0749601	0.0613349	0.0613349	0.0196224	0.023002
267.6	0.107405	0.0744772	0.0611233	0.0611233	0.0193339	0.0225704
267.8	0.107308	0.0741627	0.0610464	0.0610464	0.0188918	0.022077
268	0.107196	0.0737118	0.0609296	0.0609296	0.0189495	0.0217969
268.2	0.107976	0.073656	0.0609696	0.0609696	0.0191739	0.0219215
268.4	0.108109	0.0736774	0.0608037	0.0608037	0.0191335	0.0218045
268.6	0.108354	0.0734365	0.0611795	0.0611795	0.0193183	0.021782
268.8	0.108205	0.0730434	0.0606573	0.0606573	0.0192356	0.0216671
269	0.108445	0.0728476	0.0607859	0.0607859	0.018505	0.0214141
269.2	0.108551	0.0731045	0.0611913	0.0611913	0.0181952	0.0206317
269.4	0.108027	0.0726038	0.0605027	0.0605027	0.0179265	0.0205031
269.6	0.108201	0.0727584	0.0601488	0.0601488	0.0180877	0.0205927
269.8	0.108108	0.0729806	0.0601756	0.0601756	0.0182032	0.0211081
270	0.108209	0.0731905	0.0602898	0.0602898	0.0186009	0.0217141
270.2	0.108218	0.073128	0.0604232	0.0604232	0.0182681	0.022005
270.4	0.108898	0.0740009	0.0609263	0.0609263	0.0184452	0.0223484
270.6	0.109298	0.0745348	0.0613979	0.0613979	0.0187219	0.0225999
270.8	0.109929	0.0754695	0.0616621	0.0616621	0.0188954	0.0232117
271	0.109142	0.0756193	0.0613268	0.0613268	0.0186251	0.0232417
271.2	0.108854	0.0757276	0.0610625	0.0610625	0.018688	0.022968
271.4	0.108653	0.0758032	0.0610075	0.0610075	0.0190997	0.023043
271.6	0.108379	0.0757338	0.060685	0.060685	0.0190836	0.0226125
271.8	0.108704	0.0758539	0.0610129	0.0610129	0.0196472	0.0228769
272	0.108856	0.0756355	0.060692	0.060692	0.0196792	0.0225063
272.2	0.108882	0.0753001	0.0604532	0.0604532	0.0192616	0.0224344
272.4	0.108348	0.0747176	0.0597909	0.0597909	0.0187645	0.0222494
272.6	0.107863	0.0740424	0.0596614	0.0596614	0.0185038	0.0219198
272.8	0.107558	0.0734982	0.0593431	0.0593431	0.0180684	0.0215128
273	0.107505	0.0735135	0.0595024	0.0595024	0.0178386	0.0212833
273.2	0.107187	0.0733209	0.0590041	0.0590041	0.0179622	0.0204516
273.4	0.107429	0.0728332	0.0591091	0.0591091	0.0181766	0.0206977
273.6	0.10785	0.0736779	0.059982	0.059982	0.0183778	0.0207724
273.8	0.108153	0.0737227	0.0600873	0.0600873	0.0188078	0.0213465
274	0.108245	0.0738062	0.0605563	0.0605563	0.0189481	0.0214774
274.2	0.10816	0.073797	0.0607994	0.0607994	0.0190684	0.0216085
274.4	0.108384	0.0742291	0.0611588	0.0611588	0.0191961	0.0214935
274.6	0.108487	0.0737349	0.0613945	0.0613945	0.0194473	0.0210901
274.8	0.108605	0.0737527	0.0615355	0.0615355	0.0193707	0.0210461
275	0.108402	0.0739007	0.0616011	0.0616011	0.0197327	0.0211631
275.2	0.108731	0.0742044	0.0617985	0.0617985	0.0203166	0.020971
275.4	0.109143	0.0745201	0.0619022	0.0619022	0.0205759	0.0210881
275.6	0.109516	0.0747031	0.0618266	0.0618266	0.0204549	0.0211112
275.8	0.109908	0.074913	0.061658	0.061658	0.0205508	0.0213255
276	0.110197	0.0751032	0.060861	0.060861	0.0202251	0.0212036
276.2	0.109423	0.07496	0.060026	0.060026	0.0198625	0.0214976
276.4	0.109639	0.0752869	0.0599589	0.0599589	0.0195873	0.022444
276.6	0.109616	0.0754711	0.0598609	0.0598609	0.019685	0.0228118
276.8	0.10964	0.0756115	0.0593987	0.0593987	0.0195544	0.022992
277	0.109743	0.0754202	0.0594668	0.0594668	0.019543	0.023096
277.2	0.109956	0.0755005	0.0594354	0.0594354	0.019206	0.0229219
277.4	0.110586	0.0761827	0.0600885	0.0600885	0.0194241	0.0235922
277.6	0.110666	0.0766758	0.0604092	0.0604092	0.0194051	0.0240646
277.8	0.110104	0.0759964	0.0601999	0.0601999	0.0191034	0.0242951
278	0.109361	0.0758299	0.0604385	0.0604385	0.0186795	0.023486
278.2	0.109083	0.075474	0.0605829	0.0605829	0.0185921	0.0231895
278.4	0.108985	0.0749729	0.0608804	0.0608804	0.0184226	0.0225996
278.6	0.109417	0.0747158	0.0610213	0.0610213	0.0187861	0.0224508
278.8	0.110069	0.0750585	0.0615803	0.0615803	0.0190181	0.0225876
279	0.10991	0.0751251	0.0615965	0.0615965	0.0189455	0.0223787
279.2	0.11018	0.0752669	0.0618332	0.0618332	0.0187933	0.022305
279.4	0.110275	0.0753347	0.0614909	0.0614909	0.0184062	0.0220119
279.6	0.110326	0.0751672	0.0614824	0.0614824	0.019125	0.0222092
279.8	0.110148	0.0753443	0.061229	0.061229	0.0195784	0.0219391
280	0.110076	0.0755918	0.0610627	0.0610627	0.0195673	0.0221442
280.2	0.109911	0.0753391	0.0611259	0.0611259	0.0195739	0.0223819
280.4	0.11	0.075895	0.0612948	0.0612948	0.0193652	0.022424
280.6	0.109408	0.0757149	0.0606365	0.0606365	0.0191855	0.0218487
280.8	0.109557	0.0758026	0.0610547	0.0610547	0.0196612	0.0214872
281	0.109942	0.0761977	0.0614319	0.0614319	0.0199383	0.0218445
281.2	0.1108	0.0769287	0.0615512	0.0615512	0.0202155	0.0220512
281.4	0.11146	0.0771677	0.0618433	0.0618433	0.0207385	0.0225283
281.6	0.111451	0.0768758	0.0616576	0.0616576	0.0206159	0.022641
281.8	0.111191	0.0764859	0.0612476	0.0612476	0.0204445	0.0226129
282	0.111536	0.0764775	0.061236	0.061236	0.020732	0.021795
282.2	0.11201	0.076315	0.061517	0.061517	0.0208806	0.0220895
282.4	0.112622	0.0765423	0.0617032	0.0617032	0.021487	0.0223468
282.6	0.113584	0.0768695	0.0618435	0.0618435	0.0222762	0.022979
282.8	0.113691	0.076802	0.0621828	0.0621828	0.0217938	0.0233301
283	0.113633	0.0766735	0.0615877	0.0615877	0.0214118	0.0233998
283.2	0.113878	0.0767044	0.0621176	0.0621176	0.0214903	0.0238184
283.4	0.113732	0.0766372	0.0623502	0.0623502	0.0212322	0.02386
283.6	0.113337	0.0764054	0.0626687	0.0626687	0.0213798	0.0241525
283.8	0.113314	0.0765432	0.0628959	0.0628959	0.0213827	0.0244022
284	0.113406	0.0766783	0.0630757	0.0630757	0.0209932	0.0247885
284.2	0.113268	0.0766188	0.0629497	0.0629497	0.0207754	0.0245651
284.4	0.112869	0.07701	0.0630258	0.0630258	0.0205575	0.0243026
284.6	0.112478	0.0766693	0.0630576	0.0630576	0.0204716	0.0240861
284.8	0.112859	0.0766046	0.0632968	0.0632968	0.0206171	0.0239566
285	0.113169	0.0764063	0.0627276	0.0627276	0.0206795	0.0238541
285.2	0.113228	0.0761946	0.0625587	0.0625587	0.0206772	0.023667
285.4	0.112797	0.0757161	0.0617731	0.0617731	0.0204927	0.02332
285.6	0.112263	0.0754085	0.0608088	0.0608088	0.0201796	0.022959
285.8	0.112179	0.0757407	0.0606289	0.0606289	0.0199511	0.0221046
286	0.112318	0.0756565	0.0605884	0.0605884	0.0197976	0.0215219
286.2	0.112447	0.0761749	0.060647	0.060647	0.0199924	0.0216702
286.4	0.112396	0.0763235	0.0600796	0.0600796	0.020044	0.0212721
286.6	0.112477	0.076408	0.0599141	0.0599141	0.0198061	0.021389
286.8	0.111945	0.0760503	0.0596073	0.0596073	0.0189465	0.0209433
287	0.111767	0.075784	0.0595093	0.0595093	0.0189593	0.0205065
287.2	0.111669	0.0760201	0.0600729	0.0600729	0.0187821	0.0208893
287.4	0.111421	0.0756694	0.0597208	0.0597208	0.018195	0.0204245
287.6	0.111199	0.0756114	0.0599444	0.0599444	0.0181064	0.0207228
287.8	0.111733	0.0756688	0.0606399	0.0606399	0.0185966	0.021587
288	0.111547	0.0755493	0.0609018	0.0609018	0.0180204	0.0213034
288.2	0.111793	0.0755646	0.0612643	0.0612643	0.0178663	0.0214227
288.4	0.111852	0.0755692	0.0616745	0.0616745	0.0179052	0.0214885
288.6	0.111882	0.0754005	0.0617593	0.0617593	0.0178783	0.0214585
288.8	0.111933	0.0749253	0.0617067	0.0617067	0.017797	0.0216148
289	0.111871	0.0750888	0.061553	0.061553	0.0182608	0.0218752
289.2	0.111219	0.0751523	0.0612443	0.0612443	0.0180113	0.0219686
289.4	0.111429	0.0754648	0.0612991	0.0612991	0.0179409	0.0221056
289.6	0.111331	0.075618	0.0612128	0.0612128	0.0174857	0.0219053
289.8	0.111407	0.075936	0.0614201	0.0614201	0.0172584	0.0217838
290	0.111556	0.0760501	0.0614236	0.0614236	0.0173828	0.0221324
290.2	0.112134	0.0767393	0.0613979	0.0613979	0.0178591	0.0222395
290.4	0.112214	0.0766719	0.0609119	0.0609119	0.0175623	0.0219611
290.6	0.11224	0.0766999	0.0612492	0.0612492	0.0178601	0.0223023
290.8	0.112314	0.0765608	0.0610163	0.0610163	0.017851	0.0223301
291	0.112526	0.0766558	0.0611984	0.0611984	0.0182288	0.0224495
291.2	0.112781	0.0767314	0.0611557	0.0611557	0.018469	0.0225567
291.4	0.112649	0.076384	0.0609139	0.0609139	0.0183159	0.0219157
291.6	0.11232	0.0765607	0.0612669	0.0612669	0.0182883	0.0223323
291.8	0.112282	0.0762241	0.0617113	0.0617113	0.0187263	0.0225349
292	0.1124	0.076811	0.0621457	0.0621457	0.0188176	0.0228092
292.2	0.11297	0.0771125	0.0623972	0.0623972	0.0196488	0.0233362
292.4	0.11302	0.0773027	0.0627705	0.0627705	0.0200998	0.0234667
292.6	0.113324	0.077287	0.0632158	0.0632158	0.0205388	0.0232459
292.8	0.113323	0.0767875	0.0630372	0.0630372	0.0207516	0.0234479
293	0.113782	0.0773876	0.0631515	0.0631515	0.0213116	0.0237213
293.2	0.113722	0.0767972	0.062895	0.062895	0.0209647	0.0235295
293.4	0.114271	0.0766829	0.0633195	0.0633195	0.0204004	0.0236887
293.6	0.114152	0.0766094	0.0634566	0.0634566	0.0202585	0.0238409
293.8	0.114133	0.0763064	0.0633542	0.0633542	0.0200958	0.0236158
294	0.114571	0.0762661	0.0632318	0.0632318	0.0199302	0.0234023
294.2	0.115125	0.0762724	0.063204	0.063204	0.0201487	0.0233013
294.4	0.114841	0.0762696	0.0629938	0.0629938	0.0198267	0.023103
294.6	0.11466	0.0760856	0.0631217	0.0631217	0.0194343	0.0229195
294.8	0.114826	0.0763514	0.0629241	0.0629241	0.0190284	0.0229561
295	0.11479	0.0761227	0.0629859	0.0629859	0.0187403	0.0229937
295.2	0.114501	0.0761437	0.0626241	0.0626241	0.0184617	0.0226538
295.4	0.114009	0.0759558	0.0619622	0.0619622	0.0181267	0.0225406
295.6	0.113549	0.0758701	0.0620996	0.0620996	0.0181749	0.0231073
295.8	0.113073	0.0757816	0.061875	0.061875	0.0180932	0.0232492
296	0.113348	0.0759242	0.061621	0.061621	0.0177044	0.0233525
296.2	0.113244	0.0756576	0.0612973	0.0612973	0.0179664	0.0232165
296.4	0.113001	0.0754559	0.0608628	0.0608628	0.0178127	0.0226977
296.6	0.113009	0.0753857	0.0604713	0.0604713	0.0176464	0.0222797
296.8	0.113077	0.0754429	0.0600717	0.0600717	0.0176412	0.022578
297	0.113123	0.0757023	0.0600827	0.0600827	0.0176504	0.0226096
297.2	0.112897	0.0750448	0.0599064	0.0599064	0.016936	0.0221704
297.4	0.112939	0.0749881	0.059965	0.059965	0.0165298	0.0219704
297.6	0.112782	0.0750726	0.0601828	0.0601828	0.0172091	0.0218361
297.8	0.112352	0.075038	0.0597391	0.0597391	0.0172825	0.0215679
298	0.112461	0.0752155	0.0599284	0.0599284	0.0175364	0.0215755
298.2	0.112548	0.0757617	0.0604653	0.0604653	0.0181346	0.0215408
298.4	0.112532	0.0762874	0.0614462	0.0614462	0.0185783	0.0215757
298.6	0.112749	0.0765094	0.0623455	0.0623455	0.0187391	0.0215929
298.8	0.113167	0.0773506	0.0629533	0.0629533	0.0194089	0.0218321
299	0.113697	0.0774764	0.0636151	0.0636151	0.0199301	0.0222572
299.2	0.113656	0.0780858	0.0640393	0.0640393	0.0206379	0.0220578
299.4	0.113999	0.0786598	0.0642524	0.0642524	0.0214366	0.0226229
299.6	0.113723	0.0786875	0.0641829	0.0641829	0.021185	0.0224294
299.8	0.11365	0.0788525	0.0638578	0.0638578	0.0207374	0.0221063
300	0.113934	0.0785756	0.0639216	0.0639216	0.0203023	0.0218814
300.2	0.113869	0.0791456	0.0638836	0.0638836	0.0203321	0.0219394
300.4	0.113592	0.0788182	0.0632412	0.0632412	0.0196229	0.0217129
300.6	0.114028	0.0789008	0.0632532	0.0632532	0.0193134	0.0217994
300.8	0.114112	0.0785523	0.0629309	0.0629309	0.0186359	0.0217238
301	0.114381	0.0784148	0.0628533	0.0628533	0.018251	0.0219596
301.2	0.11419	0.0775701	0.062631	0.062631	0.0172886	0.0214516
301.4	0.114182	0.077325	0.0620384	0.0620384	0.0167655	0.0215755
301.6	0.113753	0.076414	0.0613641	0.0613641	0.0164307	0.0210428
301.8	0.113618	0.0760818	0.0608182	0.0608182	0.0160508	0.0211051
302	0.113736	0.0756108	0.0609559	0.0609559	0.0159807	0.0208606
302.2	0.113626	0.0755201	0.0610354	0.0610354	0.0162682	0.0206273
302.4	0.113442	0.0752802	0.0610318	0.0610318	0.016635	0.0202814
302.6	0.113347	0.0748416	0.0607879	0.0607879	0.0166996	0.0195981
302.8	0.113404	0.0753094	0.0606351	0.0606351	0.0171259	0.0194771
303	0.113305	0.0753655	0.0607983	0.0607983	0.0175864	0.0195285
303.2	0.113584	0.0762034	0.0611972	0.0611972	0.018594	0.0195666
303.4	0.113361	0.0762389	0.0606902	0.0606902	0.0187251	0.019554
303.6	0.112757	0.075915	0.0603487	0.0603487	0.0182709	0.0192696
303.8	0.112926	0.0764065	0.0604399	0.0604399	0.0182103	0.0197791
304	0.11248	0.0763703	0.0604872	0.0604872	0.0183068	0.0199646
304.2	0.112521	0.0770658	0.0606237	0.0606237	0.0183107	0.0206415
304.4	0.112594	0.0771718	0.0606894	0.0606894	0.0186259	0.0212606
304.6	0.113188	0.0774737	0.0609722	0.0609722	0.0190965	0.0218412
304.8	0.113379	0.0778139	0.0611228	0.0611228	0.019185	0.0221922
305	0.114005	0.07819	0.0614703	0.0614703	0.0197409	0.0226206
305.2	0.113609	0.0778758	0.0610824	0.0610824	0.0192267	0.0220634
305.4	0.114078	0.0779369	0.0608327	0.0608327	0.0191531	0.0221219
305.6	0.114602	0.0771636	0.0605799	0.0605799	0.0192616	0.0218447
305.8	0.115237	0.077223	0.0609471	0.0609471	0.0195734	0.0219476
306	0.115276	0.0770216	0.0608419	0.0608419	0.0196018	0.0216719
306.2	0.114874	0.0768835	0.0607439	0.0607439	0.0196245	0.0209719
306.4	0.114922	0.0765735	0.0607412	0.0607412	0.0192529	0.0203795
306.6	0.115296	0.076314	0.0610975	0.0610975	0.0192484	0.0199757
306.8	0.1153	0.0766909	0.0611218	0.0611218	0.0191494	0.0201568
307	0.115113	0.0764327	0.0614401	0.0614401	0.0190498	0.0198432
307.2	0.115505	0.0763219	0.061781	0.061781	0.0191625	0.0200222
307.4	0.115158	0.0760889	0.0618639	0.0618639	0.0188812	0.0201591
307.6	0.114854	0.0759283	0.0620735	0.0620735	0.0185551	0.0204839
307.8	0.114521	0.075732	0.0619695	0.0619695	0.0184452	0.020926
308	0.114674	0.0757687	0.062229	0.062229	0.0189159	0.0213003
308.2	0.114805	0.0763407	0.0621156	0.0621156	0.018664	0.0217881
308.4	0.115009	0.0765214	0.0620264	0.0620264	0.0189657	0.0218561
308.6	0.115674	0.0767705	0.0625684	0.0625684	0.0191754	0.0220348
308.8	0.115784	0.0768984	0.0625237	0.0625237	0.0194767	0.0219806
309	0.115921	0.0769381	0.0623146	0.0623146	0.0190465	0.0219907
309.2	0.115536	0.076742	0.0617143	0.0617143	0.0181919	0.0218802
309.4	0.116117	0.0766909	0.0620332	0.0620332	0.0181007	0.0219277
309.6	0.116483	0.07634	0.0621466	0.0621466	0.0179621	0.0219946
309.8	0.116838	0.0765209	0.0624386	0.0624386	0.0180522	0.02207
310	0.117055	0.0769274	0.0625547	0.0625547	0.0182517	0.0221735
310.2	0.117085	0.0774235	0.0630105	0.0630105	0.0187045	0.0222567
310.4	0.117021	0.0773869	0.062902	0.062902	0.0184149	0.0221873
310.6	0.117033	0.07729	0.0630378	0.0630378	0.018526	0.0224445
310.8	0.116453	0.0771108	0.062498	0.062498	0.0179201	0.0226366
311	0.116636	0.0772701	0.0627746	0.0627746	0.018219	0.0230968
311.2	0.117014	0.0775275	0.0632324	0.0632324	0.0187811	0.0235077
311.4	0.117046	0.0774289	0.0636138	0.0636138	0.019042	0.0240446
311.6	0.116675	0.077357	0.0633495	0.0633495	0.0189189	0.0238595
311.8	0.116924	0.0773034	0.0630916	0.0630916	0.0189585	0.0239059
312	0.117458	0.0782187	0.0633008	0.0633008	0.0194442	0.0241687
312.2	0.11687	0.0781094	0.062665	0.062665	0.0187136	0.0238386
312.4	0.117411	0.0784601	0.0628112	0.0628112	0.0186087	0.0237056
312.6	0.117401	0.0785189	0.0632792	0.0632792	0.0187528	0.0234504
312.8	0.117271	0.0788393	0.0629186	0.0629186	0.0182421	0.0231107
313	0.1176	0.078714	0.0627149	0.0627149	0.0176339	0.0226348
313.2	0.117642	0.078741	0.0627351	0.0627351	0.0177526	0.0227177
313.4	0.118005	0.0786308	0.0632306	0.0632306	0.0177824	0.0222335
313.6	0.117952	0.078324	0.0629692	0.0629692	0.0176307	0.0220752
313.8	0.117922	0.078337	0.0627467	0.0627467	0.0182049	0.0221994
314	0.117849	0.0783872	0.0627114	0.0627114	0.018343	0.0221234
314.2	0.117318	0.0783793	0.0629038	0.0629038	0.018223	0.0223059
314.4	0.116406	0.077992	0.0624953	0.0624953	0.0177943	0.0218413
314.6	0.116158	0.0775796	0.0621544	0.0621544	0.0176964	0.0217231
314.8	0.115905	0.0773646	0.0615037	0.0615037	0.01756	0.0214612
315	0.116608	0.0777068	0.0619096	0.0619096	0.0178811	0.0217841
315.2	0.11672	0.077876	0.062363	0.062363	0.0183491	0.0217315
315.4	0.116459	0.0774812	0.0618559	0.0618559	0.0181318	0.0216187
315.6	0.11653	0.0775844	0.0616727	0.0616727	0.0180835	0.0213264
315.8	0.116874	0.0776478	0.0620494	0.0620494	0.018078	0.0216565
316	0.117229	0.078436	0.0627467	0.0627467	0.0188723	0.0221172
316.2	0.117028	0.0778553	0.0626928	0.0626928	0.0183967	0.021719
316.4	0.117641	0.0782102	0.0631601	0.0631601	0.0187402	0.0216227
316.6	0.117583	0.0782372	0.0634176	0.0634176	0.0190211	0.0215037
316.8	0.118244	0.0789005	0.0634233	0.0634233	0.0192505	0.0213886
317	0.118544	0.0782797	0.0633128	0.0633128	0.0194764	0.0208221
317.2	0.118608	0.0783045	0.0631627	0.0631627	0.0193367	0.0209697
317.4	0.118233	0.0777882	0.0628476	0.0628476	0.0183949	0.0203281
317.6	0.117812	0.0777031	0.0625129	0.0625129	0.0178893	0.0201799
317.8	0.117338	0.077536	0.0620944	0.0620944	0.017572	0.0198005
318	0.117424	0.0781045	0.0622838	0.0622838	0.0175411	0.0200413
318.2	0.11699	0.0779951	0.0621625	0.0621625	0.0170352	0.0197397
318.4	0.116723	0.0779877	0.061686	0.061686	0.0169654	0.0193453
318.6	0.116665	0.0777849	0.0615499	0.0615499	0.0166166	0.019154
318.8	0.117056	0.0782313	0.0618688	0.0618688	0.0166847	0.0194293
319	0.117792	0.0789703	0.0622634	0.0622634	0.0169132	0.0201754
319.2	0.117618	0.0790182	0.0622123	0.0622123	0.0172355	0.020123
319.4	0.117318	0.0786748	0.061867	0.061867	0.0169325	0.0197715
319.6	0.117847	0.0786511	0.0621413	0.0621413	0.0174272	0.0204607
319.8	0.118337	0.0790957	0.0632574	0.0632574	0.0185042	0.0212885
320	0.118591	0.0792758	0.0640099	0.0640099	0.0195025	0.0220848
320.2	0.118801	0.0790614	0.0641544	0.0641544	0.0195257	0.0223336
320.4	0.119163	0.0790056	0.0638983	0.0638983	0.0197729	0.0226083
320.6	0.118827	0.0790937	0.0637792	0.0637792	0.019912	0.0229101
320.8	0.119016	0.0787424	0.063896	0.063896	0.0200742	0.0227028
321	0.118866	0.0784205	0.063922	0.063922	0.0196145	0.0226295
321.2	0.118652	0.0781227	0.0635507	0.0635507	0.0190644	0.0223559
321.4	0.118153	0.0779459	0.0630804	0.0630804	0.0181096	0.0219879
321.6	0.118312	0.0780445	0.0631026	0.0631026	0.0182482	0.0221667
321.8	0.118259	0.0778061	0.0627575	0.0627575	0.0182627	0.0216667
322	0.118595	0.0777955	0.0629057	0.0629057	0.018444	0.0217708
322.2	0.118297	0.0773507	0.0625464	0.0625464	0.0177282	0.0208372
322.4	0.118796	0.0778115	0.0628865	0.0628865	0.0178474	0.0206151
322.6	0.119032	0.0777782	0.0633035	0.0633035	0.017552	0.0203883
322.8	0.119636	0.078471	0.063953	0.063953	0.0181333	0.0206271
323	0.120273	0.0788676	0.064124	0.064124	0.0186478	0.0205407
323.2	0.120396	0.0783942	0.0635612	0.0635612	0.0185091	0.0196659
323.4	0.120488	0.0784742	0.0637734	0.0637734	0.0189359	0.0197614
323.6	0.121172	0.0789197	0.0643347	0.0643347	0.0198456	0.0204464
323.8	0.121482	0.0793935	0.0650831	0.0650831	0.0203491	0.0207856
324	0.121403	0.079546	0.0651661	0.0651661	0.0203799	0.0208259
324.2	0.121729	0.0799277	0.0654282	0.0654282	0.0203355	0.0210479
324.4	0.121249	0.0798223	0.0651565	0.0651565	0.0196926	0.0211192
324.6	0.120579	0.0800332	0.0650151	0.0650151	0.0193735	0.021194
324.8	0.120733	0.0804936	0.065555	0.065555	0.01929	0.0216629
325	0.120733	0.0809901	0.0653936	0.0653936	0.0189665	0.0219824
325.2	0.120292	0.0802365	0.0644748	0.0644748	0.018406	0.0217787
325.4	0.120082	0.0804263	0.0643224	0.0643224	0.0180538	0.0222973
325.6	0.119595	0.0800434	0.0641483	0.0641483	0.0185201	0.0223713
325.8	0.118828	0.0796362	0.0639614	0.0639614	0.0180554	0.0217825
326	0.118425	0.0792478	0.0638034	0.0638034	0.0179494	0.0216757
326.2	0.117601	0.0791038	0.0634084	0.0634084	0.0174731	0.0210246
326.4	0.117476	0.0789998	0.0633152	0.0633152	0.0170972	0.0208097
326.6	0.117608	0.0788739	0.0630993	0.0630993	0.0171441	0.0212818
326.8	0.11781	0.0786378	0.0627775	0.0627775	0.0178003	0.0211261
327	0.118404	0.0781858	0.0619957	0.0619957	0.0180238	0.0206631
327.2	0.118583	0.077707	0.0615582	0.0615582	0.0185006	0.0204005
327.4	0.118394	0.0778015	0.0618389	0.0618389	0.0187409	0.0206183
327.6	0.118247	0.0776078	0.061903	0.061903	0.0187724	0.0203468
327.8	0.118439	0.0776665	0.0616705	0.0616705	0.0189463	0.0202883
328	0.118756	0.0781026	0.0623158	0.0623158	0.0194364	0.0201615
328.2	0.11924	0.0787049	0.062429	0.062429	0.0196033	0.0205064
328.4	0.119572	0.0793132	0.0625135	0.0625135	0.0196096	0.0210507
328.6	0.119713	0.0798191	0.0627142	0.0627142	0.0195322	0.0211087
328.8	0.120212	0.0802462	0.0633898	0.0633898	0.0195932	0.0213868
329	0.120629	0.0801012	0.0633189	0.0633189	0.0195341	0.0216423
329.2	0.120581	0.0795612	0.0630203	0.0630203	0.0196234	0.0215986
329.4	0.12062	0.0805862	0.0637865	0.0637865	0.0201655	0.0219044
329.6	0.120568	0.0807777	0.0635697	0.0635697	0.0199977	0.0216099
329.8	0.120576	0.0814891	0.0639272	0.0639272	0.0200287	0.0217512
330	0.120505	0.0814567	0.0634904	0.0634904	0.0198135	0.0214581
330.2	0.119707	0.0813343	0.0629949	0.0629949	0.0192825	0.0208197
330.4	0.119393	0.0808877	0.0629221	0.0629221	0.0189293	0.0204982
330.6	0.120273	0.0810776	0.062833	0.062833	0.019617	0.0209776
330.8	0.11998	0.0803821	0.0628042	0.0628042	0.0196112	0.0205855
331	0.119834	0.0804417	0.0624535	0.0624535	0.0194962	0.0203363
331.2	0.119814	0.0804119	0.0624466	0.0624466	0.019834	0.0206306
331.4	0.119455	0.0801332	0.0621734	0.0621734	0.0192546	0.0205985
331.6	0.119405	0.0800099	0.0620325	0.0620325	0.0196382	0.020397
331.8	0.119535	0.0802123	0.0623614	0.0623614	0.0199321	0.0202349
332	0.119501	0.0803309	0.0625962	0.0625962	0.0200003	0.0198984
332.2	0.119845	0.0806982	0.0623202	0.0623202	0.0199884	0.02032
332.4	0.119677	0.0804909	0.0627078	0.0627078	0.0194649	0.0203772
332.6	0.119454	0.0799487	0.0625251	0.0625251	0.0186744	0.0197111
332.8	0.120072	0.0798438	0.062667	0.062667	0.0186343	0.019996
333	0.120619	0.0794791	0.0628441	0.0628441	0.0190487	0.0203538
333.2	0.120718	0.0795598	0.0629225	0.0629225	0.019297	0.0205272
333.4	0.121002	0.080488	0.0634202	0.0634202	0.0193369	0.0207074
333.6	0.121166	0.0801851	0.0628759	0.0628759	0.0188223	0.0204838
333.8	0.121007	0.0800242	0.062716	0.062716	0.0188208	0.0207016
334	0.120985	0.0794592	0.0627706	0.0627706	0.0182227	0.0205945
334.2	0.120656	0.0793247	0.0633582	0.0633582	0.0181606	0.0209258
334.4	0.120737	0.0790427	0.0636497	0.0636497	0.0181207	0.0211665
334.6	0.121472	0.0797719	0.0637559	0.0637559	0.018757	0.0216134
334.8	0.120853	0.0796908	0.0641565	0.0641565	0.0188293	0.0218727
335	0.120882	0.0801773	0.0639055	0.0639055	0.0189466	0.0221928
335.2	0.121	0.0802243	0.0637108	0.0637108	0.0191655	0.022492
335.4	0.120955	0.0803966	0.0639104	0.0639104	0.019282	0.0225468
335.6	0.120509	0.0802681	0.0637114	0.0637114	0.0197048	0.0223486
335.8	0.120596	0.0807986	0.0643653	0.0643653	0.0198929	0.0227353
336	0.12044	0.0808088	0.0644075	0.0644075	0.0200937	0.0228112
336.2	0.120711	0.0813239	0.0648519	0.0648519	0.020064	0.0230295
336.4	0.120552	0.0810461	0.0646225	0.0646225	0.0193697	0.0227513
336.6	0.121381	0.0807495	0.064595	0.064595	0.0194145	0.0225174
336.8	0.121869	0.0811989	0.0649378	0.0649378	0.0197376	0.0228577
337	0.12219	0.0809134	0.0650962	0.0650962	0.0199204	0.0222889
337.2	0.12238	0.0811353	0.0650428	0.0650428	0.0196601	0.0221357
337.4	0.122526	0.0807861	0.0648841	0.0648841	0.0196043	0.0219475
337.6	0.122158	0.0798766	0.0642132	0.0642132	0.0189857	0.0215077
337.8	0.122693	0.0798842	0.06466	0.06466	0.0186229	0.0215544
338	0.123112	0.0796899	0.0648785	0.0648785	0.0184235	0.0212621
338.2	0.123154	0.0797777	0.0648865	0.0648865	0.0186626	0.020949
338.4	0.123081	0.079703	0.0646474	0.0646474	0.018659	0.0205921
338.6	0.12276	0.0798602	0.0644482	0.0644482	0.0187381	0.0206134
338.8	0.122657	0.0798111	0.0644203	0.0644203	0.0183306	0.0205972
339	0.122193	0.0797012	0.0633724	0.0633724	0.0176828	0.0202893
339.2	0.121765	0.0793511	0.0632037	0.0632037	0.0174992	0.0201829
339.4	0.121309	0.0791477	0.0632214	0.0632214	0.0175082	0.0203104
339.6	0.120467	0.0790341	0.0630959	0.0630959	0.0177293	0.0203467
339.8	0.120295	0.079749	0.0635081	0.0635081	0.0179565	0.0209951
340	0.119871	0.0797087	0.063643	0.063643	0.0181634	0.0214989
340.2	0.119904	0.0801708	0.0635726	0.0635726	0.0179358	0.0214375
340.4	0.120163	0.0802638	0.0635061	0.0635061	0.0175308	0.0211862
340.6	0.120755	0.0803025	0.0640275	0.0640275	0.0175875	0.0212482
340.8	0.120667	0.0809166	0.0639353	0.0639353	0.0175313	0.0213925
341	0.121165	0.0808946	0.0641569	0.0641569	0.0179978	0.0215478
341.2	0.121216	0.0806379	0.0641165	0.0641165	0.0183721	0.0220493
341.4	0.121522	0.0801807	0.0640888	0.0640888	0.0187084	0.0226557
341.6	0.122212	0.0802652	0.0642638	0.0642638	0.0188695	0.0225573
341.8	0.123551	0.0807814	0.0648427	0.0648427	0.0195116	0.0227619
342	0.123807	0.0801895	0.0643311	0.0643311	0.0195165	0.0222162
342.2	0.123957	0.0803745	0.0640338	0.0640338	0.0199279	0.0220754
342.4	0.124161	0.0804975	0.0637471	0.0637471	0.0199209	0.0223794
342.6	0.123951	0.0805157	0.0633689	0.0633689	0.0199309	0.0225275
342.8	0.124196	0.080747	0.0633648	0.0633648	0.0201146	0.0221251
343	0.123759	0.0804777	0.0631416	0.0631416	0.0200724	0.0219719
343.2	0.123391	0.0800072	0.0630652	0.0630652	0.0195901	0.0218199
343.4	0.12307	0.0802443	0.062711	0.062711	0.0195268	0.0215972
343.6	0.122599	0.0807958	0.0630169	0.0630169	0.0194407	0.0217115
343.8	0.122734	0.0813795	0.0632413	0.0632413	0.0194281	0.0219272
344	0.123173	0.0816954	0.0641385	0.0641385	0.0197085	0.0223649
344.2	0.123053	0.08176	0.064382	0.064382	0.0191294	0.0215582
344.4	0.12354	0.0821856	0.0650125	0.0650125	0.0188028	0.0216086
344.6	0.123546	0.0827379	0.0651969	0.0651969	0.0190785	0.0217669
344.8	0.123481	0.0829552	0.0649892	0.0649892	0.0191866	0.0217557
345	0.123618	0.0827229	0.064967	0.064967	0.0192442	0.0218185
345.2	0.123745	0.0824346	0.0648262	0.0648262	0.0191001	0.0221403
345.4	0.124238	0.0823802	0.0647229	0.0647229	0.0191023	0.0223631
345.6	0.124422	0.0821121	0.0646927	0.0646927	0.0192607	0.0219964
345.8	0.124	0.0815102	0.0642551	0.0642551	0.0190316	0.0216777
346	0.123244	0.0806264	0.0635806	0.0635806	0.0186687	0.0209749
346.2	0.123415	0.0810993	0.0637238	0.0637238	0.0193993	0.0217017
346.4	0.123296	0.0810004	0.0636621	0.0636621	0.0196892	0.0221088
346.6	0.122758	0.0804539	0.0635097	0.0635097	0.0196248	0.0219933
346.8	0.1224	0.0800764	0.0633357	0.0633357	0.0195508	0.0213343
347	0.122287	0.0799344	0.0633143	0.0633143	0.0191504	0.0214947
347.2	0.121955	0.0797131	0.0628361	0.0628361	0.0185436	0.0209769
347.4	0.12179	0.0801489	0.0633961	0.0633961	0.0187513	0.0208534
347.6	0.121735	0.0802839	0.0639343	0.0639343	0.0187908	0.0207005
347.8	0.122242	0.0803889	0.0641573	0.0641573	0.0189811	0.0203573
348	0.122778	0.0804568	0.0647606	0.0647606	0.0191189	0.0205684
348.2	0.122692	0.0807037	0.064694	0.064694	0.0186311	0.0200551
348.4	0.123331	0.0816928	0.0650514	0.0650514	0.0188802	0.0203385
348.6	0.123551	0.0822938	0.0649028	0.0649028	0.0188933	0.0201112
348.8	0.123781	0.082201	0.0646473	0.0646473	0.0182715	0.0199255
349	0.123933	0.082447	0.0645946	0.0645946	0.0181231	0.0200127
349.2	0.124186	0.0830843	0.0647869	0.0647869	0.018272	0.0203002
349.4	0.124118	0.0830318	0.0642034	0.0642034	0.0181438	0.0198292
349.6	0.124347	0.0830745	0.0644562	0.0644562	0.0182232	0.0199764
349.8	0.124498	0.083433	0.0646675	0.0646675	0.0183997	0.0201743
350	0.124491	0.0832738	0.0646157	0.0646157	0.0185246	0.0205181
350.2	0.124351	0.0834834	0.0649489	0.0649489	0.0189125	0.0213826
350.4	0.123916	0.0829063	0.0644565	0.0644565	0.0188006	0.0212651
350.6	0.12373	0.0826193	0.0646027	0.0646027	0.0187666	0.0215711
350.8	0.123734	0.0826907	0.0647827	0.0647827	0.0188765	0.0215719
351	0.123559	0.0824791	0.0645255	0.0645255	0.0184282	0.021506
351.2	0.123135	0.0822817	0.0639656	0.0639656	0.0177785	0.0209108
351.4	0.122652	0.0818749	0.063873	0.063873	0.017532	0.0211105
351.6	0.122913	0.0818207	0.0638624	0.0638624	0.017516	0.0209576
351.8	0.122759	0.0817456	0.0636495	0.0636495	0.0172778	0.0207897
352	0.122615	0.081892	0.0638462	0.0638462	0.0169684	0.0210185
352.2	0.122557	0.0818359	0.0636314	0.0636314	0.0166798	0.0209159
352.4	0.122965	0.0820733	0.0634905	0.0634905	0.0166745	0.0210694
352.6	0.123355	0.0820149	0.0632092	0.0632092	0.0167993	0.0206306
352.8	0.123233	0.0822279	0.0634331	0.0634331	0.0170088	0.0206654
353	0.1232	0.0821901	0.0634447	0.0634447	0.017237	0.0205211
353.2	0.122722	0.081852	0.0632662	0.0632662	0.0170501	0.0202917
353.4	0.123294	0.0818667	0.0638189	0.0638189	0.017296	0.0208043
353.6	0.12376	0.0816923	0.0647261	0.0647261	0.0177136	0.0210142
353.8	0.123333	0.0813534	0.0648127	0.0648127	0.0182267	0.02091
354	0.122703	0.0806572	0.0647597	0.0647597	0.0184724	0.0210227
354.2	0.122821	0.0809898	0.0647836	0.0647836	0.0190803	0.0214473
354.4	0.123535	0.0811449	0.0649518	0.0649518	0.0194556	0.0214546
354.6	0.123597	0.0809525	0.0650467	0.0650467	0.0196241	0.0213047
354.8	0.123463	0.0808367	0.0652477	0.0652477	0.0193333	0.0207712
355	0.123369	0.0808726	0.0653978	0.0653978	0.0193258	0.020463
355.2	0.123318	0.0810428	0.065391	0.065391	0.0196091	0.0205261
355.4	0.123346	0.0810687	0.0654694	0.0654694	0.0195148	0.0203191
355.6	0.123319	0.0816101	0.065767	0.065767	0.0196613	0.0202923
355.8	0.123232	0.0817626	0.0656199	0.0656199	0.0194201	0.0202022
356	0.123255	0.0818943	0.0652468	0.0652468	0.0191877	0.0201667
356.2	0.124076	0.0822372	0.0649935	0.0649935	0.0192793	0.0203703
356.4	0.124136	0.082395	0.0643843	0.0643843	0.0190177	0.0204552
356.6	0.124321	0.0826546	0.0644141	0.0644141	0.0185961	0.0203737
356.8	0.124256	0.0827344	0.0643203	0.0643203	0.018197	0.0206615
357	0.124147	0.0824224	0.0640322	0.0640322	0.018172	0.020832
357.2	0.124302	0.0822987	0.0639819	0.0639819	0.0178073	0.0209962
357.4	0.125327	0.0831283	0.0647261	0.0647261	0.0179533	0.0214718
357.6	0.124952	0.0828439	0.0641497	0.0641497	0.0176158	0.0210186
357.8	0.125156	0.0833891	0.0642647	0.0642647	0.0183951	0.021607
358	0.12567	0.0834335	0.0643305	0.0643305	0.0185627	0.0220001
358.2	0.12581	0.0834442	0.0637504	0.0637504	0.0179813	0.0218773
358.4	0.125934	0.0827681	0.0637743	0.0637743	0.0174475	0.0209451
358.6	0.125497	0.0820431	0.0634257	0.0634257	0.0172879	0.0207473
358.8	0.125372	0.0817863	0.0634801	0.0634801	0.0171048	0.0202289
359	0.125316	0.0813919	0.0631824	0.0631824	0.0172243	0.0196237
359.2	0.124936	0.0808974	0.0627727	0.0627727	0.0170693	0.0191265
359.4	0.124869	0.0808157	0.0627118	0.0627118	0.0167342	0.0186606
359.6	0.124579	0.0808523	0.0629223	0.0629223	0.0171165	0.0190897
359.8	0.124656	0.080724	0.0631154	0.0631154	0.0172109	0.0187693
360	0.124287	0.080348	0.0626753	0.0626753	0.017042	0.0185127
360.2	0.124033	0.0801734	0.0624436	0.0624436	0.0167745	0.0183305
360.4	0.12313	0.0798517	0.0619392	0.0619392	0.0164117	0.0180466
360.6	0.123493	0.0806836	0.0627991	0.0627991	0.0167059	0.0185545
360.8	0.123866	0.0810784	0.0631259	0.0631259	0.017361	0.0189996
361	0.123904	0.0815461	0.0634654	0.0634654	0.0177786	0.0193113
361.2	0.124222	0.0820783	0.0637135	0.0637135	0.0178503	0.0196546
361.4	0.124429	0.0829481	0.0640827	0.0640827	0.0183207	0.0203119
361.6	0.124253	0.0828977	0.0641428	0.0641428	0.0184609	0.020647
361.8	0.12465	0.0833055	0.064746	0.064746	0.0189543	0.021211
362	0.124379	0.082603	0.0643447	0.0643447	0.0181631	0.0210841
362.2	0.124304	0.0825899	0.0641524	0.0641524	0.0177547	0.0209682
362.4	0.124391	0.0818736	0.0642616	0.0642616	0.0177602	0.0208653
362.6	0.12425	0.0819111	0.0642871	0.0642871	0.0180932	0.0213088
362.8	0.123955	0.0814588	0.06447	0.06447	0.0178745	0.0209661
363	0.124076	0.0811041	0.0642383	0.0642383	0.0178116	0.0204659
363.2	0.124012	0.0811416	0.0644202	0.0644202	0.0178798	0.0203579
363.4	0.123855	0.0806647	0.0642449	0.0642449	0.0178633	0.0200324
363.6	0.123797	0.0803301	0.0640893	0.0640893	0.0179582	0.0199529
363.8	0.124061	0.0800379	0.0644926	0.0644926	0.0178974	0.0199324
364	0.123645	0.0798206	0.064122	0.064122	0.0177005	0.0195067
364.2	0.123532	0.0802281	0.0643063	0.0643063	0.0180686	0.0192393
364.4	0.123413	0.0802781	0.0640721	0.0640721	0.0179591	0.0193252
364.6	0.124263	0.081135	0.0647222	0.0647222	0.0185341	0.019921
364.8	0.124299	0.0811677	0.0646359	0.0646359	0.0184263	0.0198961
365	0.124114	0.081214	0.0641694	0.0641694	0.0183252	0.0199819
365.2	0.124147	0.081256	0.0638118	0.0638118	0.0181691	0.0200221
365.4	0.124212	0.081606	0.0636132	0.0636132	0.0179557	0.0201676
365.6	0.124283	0.0816747	0.0637195	0.0637195	0.0176616	0.0202065
365.8	0.1243	0.0818169	0.0632336	0.0632336	0.0175568	0.0202763
366	0.124354	0.0817999	0.0633375	0.0633375	0.0176647	0.020507
366.2	0.125097	0.0826399	0.0637346	0.0637346	0.0182203	0.021645
366.4	0.125223	0.0829492	0.064353	0.064353	0.0181915	0.0222832
366.6	0.125277	0.0833662	0.0647631	0.0647631	0.0182246	0.0223032
366.8	0.125123	0.0833123	0.0644439	0.0644439	0.0181402	0.0221464
367	0.125254	0.0834832	0.0640045	0.0640045	0.0178115	0.0215344
367.2	0.125456	0.0836279	0.0644767	0.0644767	0.0179737	0.0213747
367.4	0.125426	0.0833475	0.0643404	0.0643404	0.018119	0.0213296
367.6	0.125823	0.0834653	0.0645017	0.0645017	0.0183008	0.0210881
367.8	0.125906	0.0835736	0.0649198	0.0649198	0.0184649	0.0213126
368	0.125417	0.0834739	0.0646663	0.0646663	0.0184132	0.0207126
368.2	0.12538	0.0836217	0.0649424	0.0649424	0.0183305	0.0204683
368.4	0.125318	0.0833301	0.0646419	0.0646419	0.0183242	0.0205377
368.6	0.125612	0.0834787	0.0652377	0.0652377	0.0187066	0.0206029
368.8	0.125668	0.0831528	0.0652976	0.0652976	0.0187034	0.0207215
369	0.125335	0.0826188	0.0644653	0.0644653	0.0183705	0.0203952
369.2	0.125315	0.0826533	0.0643356	0.0643356	0.0182007	0.0203957
369.4	0.125254	0.0824934	0.0641933	0.0641933	0.0180812	0.0207095
369.6	0.125113	0.0824144	0.0639214	0.0639214	0.0179609	0.0203719
369.8	0.125702	0.0826465	0.0636174	0.0636174	0.0180722	0.0208712
370	0.126405	0.083405	0.0643997	0.0643997	0.0181309	0.021359
370.2	0.12702	0.0839107	0.0645009	0.0645009	0.0181609	0.0218662
370.4	0.127244	0.0839565	0.0647447	0.0647447	0.0177909	0.0214807
370.6	0.126847	0.0834193	0.064336	0.064336	0.0177748	0.0208707
370.8	0.127006	0.0834734	0.0641218	0.0641218	0.0176867	0.0207262
371	0.127408	0.0835048	0.0644204	0.0644204	0.0174944	0.020602
371.2	0.127533	0.0835455	0.0647901	0.0647901	0.0177859	0.0205132
371.4	0.127124	0.0832967	0.0644145	0.0644145	0.0174658	0.0206129
371.6	0.127017	0.0834365	0.0644257	0.0644257	0.0175185	0.0202117
371.8	0.127119	0.0839609	0.0648683	0.0648683	0.0175666	0.0202517
372	0.126658	0.0840398	0.0651543	0.0651543	0.0172375	0.0198304
372.2	0.126395	0.0843586	0.0657006	0.0657006	0.0172637	0.0195946
372.4	0.126132	0.0841846	0.0657264	0.0657264	0.0177772	0.0197264
372.6	0.125977	0.0837376	0.06586	0.06586	0.0179158	0.0197333
372.8	0.125912	0.0839735	0.0660561	0.0660561	0.0183432	0.0200848
373	0.125254	0.0838133	0.0653601	0.0653601	0.018178	0.0198583
373.2	0.125461	0.0838871	0.0655859	0.0655859	0.01844	0.0200885
373.4	0.125683	0.0834927	0.065594	0.065594	0.01842	0.0199446
373.6	0.125915	0.0833707	0.0653625	0.0653625	0.0180388	0.0194601
373.8	0.126429	0.083085	0.0650874	0.0650874	0.0176808	0.0193811
374	0.12664	0.0830539	0.0652766	0.0652766	0.0173783	0.018785
374.2	0.126926	0.0822539	0.0648357	0.0648357	0.0170393	0.0185307
374.4	0.127387	0.0817351	0.0644886	0.0644886	0.0167765	0.0183325
374.6	0.126845	0.0811707	0.0642642	0.0642642	0.0162403	0.0180723
374.8	0.12713	0.081132	0.064125	0.064125	0.0156548	0.0181135
375	0.127324	0.081376	0.0642819	0.0642819	0.0156095	0.0183006
375.2	0.12727	0.0812523	0.0643397	0.0643397	0.0155531	0.0184247
375.4	0.1274	0.0812215	0.0640753	0.0640753	0.0153628	0.0184899
375.6	0.127478	0.0818451	0.0643469	0.0643469	0.0154833	0.0180673
375.8	0.127569	0.0824697	0.0647163	0.0647163	0.0156278	0.0182414
376	0.126777	0.0822478	0.0648684	0.0648684	0.0158363	0.0187097
376.2	0.126694	0.0827179	0.0650239	0.0650239	0.0163198	0.0192174
376.4	0.12664	0.0832355	0.0650865	0.0650865	0.0174603	0.0197732
376.6	0.126658	0.083219	0.0648143	0.0648143	0.017722	0.0200644
376.8	0.126815	0.0836668	0.0652817	0.0652817	0.0183124	0.0207351
377	0.127184	0.0840603	0.0652052	0.0652052	0.0187449	0.0210602
377.2	0.127528	0.0841079	0.0650364	0.0650364	0.0186658	0.0209408
377.4	0.127689	0.084158	0.0650765	0.0650765	0.0188135	0.021058
377.6	0.128018	0.0844043	0.0649315	0.0649315	0.0188072	0.0213112
377.8	0.128084	0.0841041	0.0643843	0.0643843	0.0191353	0.0210844
378	0.128387	0.0846362	0.0648328	0.0648328	0.0192694	0.0214209
378.2	0.128723	0.0840981	0.0644957	0.0644957	0.01908	0.0213999
378.4	0.128677	0.0841023	0.0646477	0.0646477	0.0189748	0.0212413
378.6	0.127703	0.0835174	0.0639487	0.0639487	0.0182031	0.020458
378.8	0.127876	0.083743	0.0641247	0.0641247	0.0181204	0.0204667
379	0.127868	0.0834432	0.0644648	0.0644648	0.0181218	0.0201568
379.2	0.127867	0.0830837	0.0649202	0.0649202	0.0183931	0.0203974
379.4	0.127852	0.0832037	0.0652288	0.0652288	0.0180234	0.0204352
379.6	0.127597	0.0835782	0.065292	0.065292	0.0179033	0.0201253
379.8	0.127741	0.0838291	0.0657089	0.0657089	0.018242	0.0202641
380	0.12728	0.083724	0.065873	0.065873	0.0177981	0.0201127
380.2	0.127108	0.0836119	0.0659285	0.0659285	0.0174148	0.0199385
380.4	0.126983	0.0836428	0.0660605	0.0660605	0.0171143	0.0197555
380.6	0.126921	0.0832296	0.0655377	0.0655377	0.0163158	0.0194894
380.8	0.127037	0.083256	0.0657072	0.0657072	0.0162421	0.0195182
381	0.127309	0.0836917	0.0656896	0.0656896	0.0161165	0.0193283
381.2	0.127784	0.083535	0.0654112	0.0654112	0.0160998	0.019172
381.4	0.12778	0.083257	0.0650611	0.0650611	0.0163857	0.0189671
381.6	0.127619	0.0831429	0.0648781	0.0648781	0.0168588	0.0190822
381.8	0.127187	0.082855	0.0642947	0.0642947	0.0170663	0.0187256
382	0.127642	0.0834532	0.0646739	0.0646739	0.0175667	0.0195572
382.2	0.127605	0.0829127	0.0644229	0.0644229	0.0178847	0.0190319
382.4	0.127574	0.083051	0.0645872	0.0645872	0.0182997	0.018846
382.6	0.127293	0.082854	0.0642631	0.0642631	0.0186364	0.0187867
382.8	0.127463	0.0832284	0.0646265	0.0646265	0.0189422	0.019635
383	0.12754	0.0835101	0.0647534	0.0647534	0.0193426	0.0198223
383.2	0.127922	0.0839497	0.0650508	0.0650508	0.0199882	0.0204107
383.4	0.128258	0.0839437	0.0650344	0.0650344	0.019781	0.0206048
383.6	0.128368	0.0840801	0.0649158	0.0649158	0.0197091	0.0204898
383.8	0.128625	0.0839554	0.0652178	0.0652178	0.0194418	0.0207024
384	0.128189	0.0836885	0.065087	0.065087	0.0189145	0.0206009
384.2	0.127996	0.0835108	0.0647902	0.0647902	0.0185767	0.020703
384.4	0.128088	0.0837568	0.0646604	0.0646604	0.0183321	0.0205276
384.6	0.128361	0.0837481	0.0644762	0.0644762	0.0183225	0.0203933
384.8	0.128222	0.0834613	0.0645616	0.0645616	0.0181392	0.0202538
385	0.128223	0.0832617	0.0645236	0.0645236	0.0180007	0.0203081
385.2	0.128019	0.0826489	0.0641743	0.0641743	0.0176879	0.0203097
385.4	0.12736	0.0824075	0.064016	0.064016	0.017307	0.0201862
385.6	0.127268	0.0823885	0.0641666	0.0641666	0.0174214	0.0202564
385.8	0.127396	0.0825952	0.0643674	0.0643674	0.0173655	0.0203357
386	0.127743	0.0822974	0.0644369	0.0644369	0.0175838	0.0205514
386.2	0.127712	0.081959	0.0645642	0.0645642	0.0175089	0.0198783
386.4	0.128186	0.0821377	0.0648979	0.0648979	0.0180574	0.0207086
386.6	0.127873	0.08186	0.0645354	0.0645354	0.0178938	0.020585
386.8	0.127863	0.0817187	0.0646445	0.0646445	0.0176032	0.0206817
387	0.128323	0.0821857	0.0648226	0.0648226	0.0176272	0.0208098
387.2	0.128557	0.0821173	0.0647448	0.0647448	0.0175497	0.0211147
387.4	0.128328	0.0819026	0.0644603	0.0644603	0.0174461	0.0211021
387.6	0.127854	0.0822141	0.0644483	0.0644483	0.0172154	0.0211688
387.8	0.12786	0.0824771	0.0647007	0.0647007	0.0171702	0.0206036
388	0.127537	0.0825991	0.0645506	0.0645506	0.0172255	0.0199238
388.2	0.127291	0.0825131	0.0640202	0.0640202	0.0166861	0.0194636
388.4	0.127071	0.0830386	0.0641832	0.0641832	0.0169623	0.0193379
388.6	0.127238	0.0834672	0.064457	0.064457	0.017114	0.0189786
388.8	0.126799	0.0837266	0.0643289	0.0643289	0.0169278	0.0185601
389	0.127115	0.0840874	0.0643668	0.0643668	0.0166883	0.0187902
389.2	0.126876	0.0839746	0.0644562	0.0644562	0.0167205	0.0187507
389.4	0.127373	0.0844046	0.064714	0.064714	0.0169929	0.0187724
389.6	0.127908	0.0844379	0.0646808	0.0646808	0.0169057	0.0184066
389.8	0.127806	0.0841879	0.0646314	0.0646314	0.0168368	0.0181804
390	0.128225	0.0837806	0.0642074	0.0642074	0.0167262	0.0179583
390.2	0.128589	0.0838163	0.0643954	0.0643954	0.0168926	0.0181359
390.4	0.129157	0.0840618	0.0644147	0.0644147	0.017319	0.0187143
390.6	0.129654	0.0839163	0.0644735	0.0644735	0.0168547	0.0183689
390.8	0.129612	0.0839291	0.0644085	0.0644085	0.0169553	0.0187834
391	0.129859	0.0846199	0.0642901	0.0642901	0.0171802	0.0191331
391.2	0.12996	0.0849448	0.0642597	0.0642597	0.0175158	0.0194966
391.4	0.129735	0.0847381	0.0643084	0.0643084	0.0181446	0.0194837
391.6	0.129633	0.0848645	0.0651555	0.0651555	0.0179761	0.0195206
391.8	0.130052	0.0849875	0.0656773	0.0656773	0.0179138	0.0189591
392	0.130206	0.0848349	0.0654532	0.0654532	0.0178906	0.0190564
392.2	0.130442	0.0846731	0.0653945	0.0653945	0.0179752	0.0191979
392.4	0.130576	0.0851062	0.065438	0.065438	0.0181546	0.0193827
392.6	0.13129	0.085405	0.066113	0.066113	0.018678	0.0193907
392.8	0.131053	0.0854367	0.0662436	0.0662436	0.0189612	0.0195397
393	0.130812	0.0847632	0.0661397	0.0661397	0.0192428	0.0195562
393.2	0.13031	0.0846194	0.066123	0.066123	0.0194339	0.0196384
393.4	0.130411	0.0850308	0.0661976	0.0661976	0.019245	0.0195019
393.6	0.130055	0.0849157	0.0666515	0.0666515	0.0193537	0.0192776
393.8	0.129031	0.0843469	0.0662493	0.0662493	0.0187633	0.0189976
394	0.128848	0.0841922	0.0657989	0.0657989	0.018291	0.019092
394.2	0.128121	0.0842967	0.0656222	0.0656222	0.0181119	0.0190161
394.4	0.12784	0.083947	0.0651161	0.0651161	0.0177438	0.0186759
394.6	0.127316	0.0832589	0.0645098	0.0645098	0.0171295	0.0182521
394.8	0.12617	0.0830319	0.0633879	0.0633879	0.016799	0.0177572
395	0.126437	0.0833285	0.0636022	0.0636022	0.016991	0.0179861
395.2	0.126488	0.0835246	0.0632699	0.0632699	0.0169943	0.0180847
395.4	0.126347	0.0834896	0.0630872	0.0630872	0.0169568	0.0178929
395.6	0.126719	0.0838109	0.0632676	0.0632676	0.0162241	0.0179068
395.8	0.127402	0.0841409	0.0631463	0.0631463	0.0161961	0.017756
396	0.128209	0.0843922	0.0628772	0.0628772	0.0165492	0.0183922
396.2	0.128557	0.0845267	0.0628472	0.0628472	0.0169383	0.0188373
396.4	0.128823	0.0848869	0.0628837	0.0628837	0.0171807	0.0192598
396.6	0.129552	0.085189	0.0631296	0.0631296	0.0179148	0.0195863
396.8	0.129452	0.0850405	0.0631025	0.0631025	0.0182667	0.0194366
397	0.129867	0.0850105	0.063458	0.063458	0.0182675	0.0195491
397.2	0.130098	0.0857718	0.0641797	0.0641797	0.0182008	0.0202337
397.4	0.13014	0.0860711	0.0648312	0.0648312	0.0183197	0.0205551
397.6	0.129794	0.0856992	0.0653506	0.0653506	0.0184386	0.0204981
397.8	0.129466	0.0851892	0.0651092	0.0651092	0.0175749	0.020497
398	0.129317	0.0848462	0.0650964	0.0650964	0.0172454	0.0202215
398.2	0.128938	0.084488	0.065292	0.065292	0.0169429	0.0197476
398.4	0.128831	0.0838005	0.0652131	0.0652131	0.0165098	0.0193525
398.6	0.128744	0.0835807	0.0651369	0.0651369	0.0162788	0.0190461
398.8	0.128697	0.0836818	0.0652925	0.0652925	0.0163272	0.0187819
399	0.129	0.0837491	0.0657294	0.0657294	0.0166043	0.0186799
399.2	0.128967	0.0839944	0.065736	0.065736	0.0165185	0.0182004
399.4	0.129021	0.0840685	0.0659604	0.0659604	0.0165781	0.0178896
399.6	0.129284	0.0842588	0.0662501	0.0662501	0.0165792	0.0176944
399.8	0.129457	0.0844494	0.0664515	0.0664515	0.0171572	0.0174993
[truncated: 2,000 more rows]

## Sheet: MutationA1
0	0.0126642	0.0135253	0.0122857	0.0106189	0.00704026	0.00449292
0.2	0.0125025	0.0134863	0.0122156	0.0108586	0.00665911	0.005005
0.4	0.0124283	0.0136817	0.0123418	0.0112329	0.0062719	0.00540173
0.6	0.0118211	0.0135176	0.0119372	0.0112197	0.00567426	0.00513596
0.8	0.0118071	0.0140616	0.0120727	0.0116346	0.00560127	0.00513383
1	0.0118471	0.0146084	0.0120041	0.0117495	0.00523567	0.00492079
1.2	0.0117682	0.0151763	0.0121671	0.0117545	0.00498337	0.00494377
1.4	0.0116893	0.0159092	0.0125349	0.0119642	0.0047622	0.00509524
1.6	0.0123918	0.0169526	0.0132143	0.0124314	0.00484543	0.00526411
1.8	0.0126037	0.0176772	0.0134665	0.0123852	0.00454839	0.0052656
2	0.0129051	0.0185606	0.0136502	0.0122115	0.00428067	0.00541907
2.2	0.0135188	0.0187779	0.0139154	0.0123561	0.00396674	0.00524428
2.4	0.0141317	0.0196724	0.0142937	0.0125404	0.00393701	0.00522597
2.6	0.0144688	0.0201858	0.0141824	0.0122494	0.00348632	0.00489145
2.8	0.0147365	0.0207342	0.0143511	0.0124823	0.00319482	0.00491362
3	0.0148974	0.0209997	0.0143727	0.0125089	0.00293123	0.0046258
3.2	0.0144469	0.0212119	0.0141812	0.0127165	0.00203293	0.00440282
3.4	0.0152952	0.0208173	0.0136296	0.0129471	0.00134517	0.00465535
3.6	0.0150475	0.0205292	0.0132197	0.0124738	0.00026467	0.00431664
3.8	0.0152716	0.0203881	0.0127491	0.0125507	-0.00073651	0.00416244
4	0.0156983	0.0206487	0.0127977	0.0128317	-0.00137602	0.00398442
4.2	0.0165029	0.0208995	0.0127559	0.0130362	-0.00191724	0.00372821
4.4	0.0166244	0.0208859	0.0122138	0.0126184	-0.00284706	0.00337762
4.6	0.0165328	0.0211364	0.0124837	0.0124465	-0.00335094	0.00300913
4.8	0.0173908	0.0216013	0.0124384	0.0123592	-0.00393582	0.00294419
5	0.0175728	0.022068	0.0125025	0.012271	-0.00450254	0.0026149
5.2	0.0177903	0.0228889	0.0129941	0.0124963	-0.00481909	0.00306997
5.4	0.0180275	0.0237016	0.013385	0.0126758	-0.00473897	0.00328476
5.6	0.0186251	0.0243446	0.0138381	0.0128741	-0.00492568	0.00364401
5.8	0.0186786	0.0244936	0.0141396	0.0127219	-0.00530451	0.00384088
6	0.0192079	0.0252943	0.0143264	0.0130998	-0.00495599	0.00441091
6.2	0.0196661	0.025536	0.0149716	0.0136702	-0.00478185	0.00476187
6.4	0.0201476	0.0265294	0.0155932	0.0135581	-0.0041901	0.00514478
6.6	0.0203357	0.0270799	0.0157966	0.013914	-0.00402047	0.00531002
6.8	0.021276	0.0280604	0.0165402	0.0148868	-0.00321593	0.00610192
7	0.0219079	0.0289284	0.0165411	0.0154061	-0.00294862	0.00658985
7.2	0.0223766	0.029135	0.016301	0.0156086	-0.00335458	0.00652866
7.4	0.0229709	0.0289169	0.015706	0.0158034	-0.00379697	0.00592956
7.6	0.0227842	0.0289391	0.0158016	0.0157343	-0.00448664	0.00570458
7.8	0.0231187	0.0290399	0.015831	0.0162925	-0.00461298	0.00572995
8	0.0236557	0.0293739	0.0158397	0.0162496	-0.00485415	0.00579943
8.2	0.0240584	0.0296763	0.0157307	0.0158202	-0.00533208	0.0052322
8.4	0.0242229	0.0298838	0.0155449	0.0154384	-0.00597563	0.00537172
8.6	0.0243975	0.0303891	0.0159295	0.0157648	-0.00641511	0.00514393
8.8	0.0246253	0.0300368	0.0150405	0.0154153	-0.00763537	0.00488212
9	0.0243469	0.0308375	0.0153274	0.0156523	-0.00761528	0.00491366
9.2	0.0246432	0.0313957	0.0152689	0.0154177	-0.00773052	0.00505965
9.4	0.0247606	0.0311881	0.0148263	0.0150912	-0.00788393	0.00446743
9.6	0.0247709	0.0310168	0.0144353	0.0147121	-0.00869891	0.00417303
9.8	0.0250243	0.0312955	0.0146672	0.0147786	-0.00875408	0.00415384
10	0.0252202	0.0323073	0.0146955	0.0151526	-0.00848561	0.00460405
10.2	0.0254207	0.0328147	0.015223	0.0153253	-0.00833192	0.00506107
10.4	0.0257171	0.0332841	0.0151541	0.0147905	-0.00870317	0.00498364
10.6	0.0261368	0.0333138	0.0147765	0.0147468	-0.00937445	0.00425981
10.8	0.0267583	0.0341178	0.0149916	0.0151632	-0.00888409	0.00462989
11	0.0273109	0.0342537	0.0151892	0.0153972	-0.00890059	0.00467035
11.2	0.0272459	0.03331	0.0149173	0.0149462	-0.00964741	0.00392874
11.4	0.0270501	0.0334268	0.0150138	0.0149891	-0.0102654	0.00361783
11.6	0.0275181	0.0334838	0.0151805	0.0147234	-0.0104139	0.00408211
11.8	0.0283913	0.033655	0.0153826	0.0148372	-0.00997011	0.00464891
12	0.0290214	0.0337633	0.0160602	0.0144295	-0.0100678	0.00469721
12.2	0.0295008	0.0342108	0.0163891	0.0143459	-0.00993584	0.0049221
12.4	0.0297449	0.0347286	0.0164188	0.0143098	-0.00982102	0.00553252
12.6	0.0296897	0.0346743	0.0162851	0.0145078	-0.0101876	0.00568483
12.8	0.0293872	0.0348188	0.0162781	0.0144923	-0.0102759	0.00619956
13	0.029475	0.0353578	0.0163341	0.0145477	-0.00968199	0.00650739
13.2	0.0295887	0.0349635	0.0157557	0.0138867	-0.0100451	0.00599519
13.4	0.0298048	0.0349289	0.0154719	0.0142583	-0.00993026	0.00636596
13.6	0.0299067	0.0353655	0.0153851	0.0144881	-0.00979668	0.00693956
13.8	0.0301796	0.0359404	0.0156685	0.0150119	-0.00966312	0.00702374
14	0.0302387	0.0365601	0.0154707	0.0150544	-0.00969973	0.00713163
14.2	0.030398	0.0367654	0.0156449	0.0155598	-0.00996993	0.00722945
14.4	0.030452	0.0365342	0.0155807	0.0152924	-0.0109667	0.00669834
14.6	0.0304416	0.0363415	0.0153861	0.0157443	-0.0112789	0.00590604
14.8	0.0300911	0.0368592	0.0156375	0.0165225	-0.0110063	0.0061493
15	0.0306645	0.036823	0.0162975	0.0170216	-0.0112481	0.00603608
15.2	0.030487	0.0362384	0.0161602	0.0168937	-0.012147	0.00549345
15.4	0.0305648	0.0364068	0.01653	0.0169582	-0.0129077	0.00562655
15.6	0.0313243	0.0363387	0.0167765	0.016921	-0.0130848	0.00580616
15.8	0.0318562	0.0366203	0.0173859	0.0169154	-0.0131342	0.00602629
16	0.0316947	0.0365492	0.0179693	0.0166508	-0.0138179	0.00531852
16.2	0.0320165	0.0376968	0.0184759	0.0168613	-0.0135975	0.00577929
16.4	0.0324437	0.0384767	0.0189736	0.0172886	-0.0135232	0.00606049
16.6	0.0325406	0.0386121	0.0193036	0.0177878	-0.0135376	0.00564156
16.8	0.0329127	0.0390631	0.0197651	0.0178598	-0.0130781	0.00561192
17	0.0332109	0.0389514	0.0197884	0.0176224	-0.0131489	0.00540681
17.2	0.0337047	0.0392474	0.0202299	0.0177612	-0.0126121	0.00573572
17.4	0.034487	0.0400734	0.0210262	0.0183957	-0.0118084	0.00695692
17.6	0.0348881	0.0409276	0.021244	0.0183254	-0.0113274	0.00741442
17.8	0.035001	0.0410919	0.0213861	0.0179815	-0.0114646	0.00698314
18	0.0348237	0.0411961	0.0216481	0.0178406	-0.011226	0.00744762
18.2	0.0354662	0.0415573	0.0221677	0.0183365	-0.0107082	0.00775675
18.4	0.0359755	0.0412002	0.0215452	0.0181124	-0.0107172	0.00795247
18.6	0.035748	0.0412272	0.0207686	0.0180701	-0.0108217	0.00781737
18.8	0.0357878	0.0412674	0.0200991	0.0178497	-0.0110459	0.00786947
19	0.036227	0.0414001	0.0199871	0.017682	-0.0112987	0.0081092
19.2	0.036102	0.0406733	0.0193046	0.0171025	-0.0121583	0.00735918
19.4	0.0359848	0.0404145	0.0187832	0.0166238	-0.0126426	0.00690955
19.6	0.035987	0.0406136	0.0185616	0.0163208	-0.0127182	0.00630578
19.8	0.0359735	0.0404747	0.0183364	0.0163765	-0.0128231	0.00609742
20	0.0358982	0.0410989	0.0181605	0.0164208	-0.0132882	0.00583511
20.2	0.0361935	0.0419726	0.0184034	0.0165727	-0.0130809	0.00584181
20.4	0.0363377	0.0416327	0.0178808	0.0164421	-0.0136556	0.00515218
20.6	0.0364119	0.0417665	0.0179539	0.0163903	-0.0136714	0.00486405
20.8	0.0367583	0.0417722	0.0178035	0.0162596	-0.0138976	0.00495219
21	0.0370244	0.0420008	0.0176826	0.0164409	-0.0143788	0.00479546
21.2	0.037709	0.042562	0.0184964	0.0167415	-0.0142093	0.00554226
21.4	0.0383576	0.0430967	0.0190832	0.0169827	-0.0144675	0.00564836
21.6	0.0386366	0.0436569	0.0192409	0.017348	-0.0142006	0.00597054
21.8	0.0384993	0.0433589	0.0191306	0.017285	-0.0144899	0.00526485
22	0.0382083	0.0435321	0.0186869	0.0171054	-0.014828	0.00519249
22.2	0.0383184	0.0434087	0.0183786	0.0171804	-0.0151542	0.00493202
22.4	0.038365	0.0436521	0.0180545	0.0173315	-0.0154519	0.00513744
22.6	0.0385128	0.0440064	0.0182598	0.0173032	-0.0156978	0.00480858
22.8	0.0391911	0.0441163	0.0183479	0.0174399	-0.0157058	0.00447065
23	0.0397044	0.0442163	0.0187962	0.0177841	-0.015767	0.00449763
23.2	0.0402426	0.0444811	0.0194885	0.0181254	-0.0154504	0.0041343
23.4	0.0406357	0.0450642	0.0198232	0.0184057	-0.0151577	0.00447452
23.6	0.0412439	0.0456593	0.0201147	0.0190268	-0.0145677	0.00532503
23.8	0.0410262	0.0458389	0.019933	0.0190912	-0.0146282	0.0056551
24	0.0409121	0.0465325	0.0203035	0.0189031	-0.0146571	0.00589046
24.2	0.0414535	0.0464427	0.020793	0.0190578	-0.0144062	0.00622172
24.4	0.0416468	0.0463406	0.0208054	0.0188548	-0.014459	0.00651679
24.6	0.041685	0.0464531	0.0208004	0.018694	-0.0142883	0.00704035
24.8	0.0421214	0.046324	0.0210554	0.0194175	-0.0144525	0.00726335
25	0.0422251	0.046324	0.0210869	0.0194949	-0.0147923	0.00736782
25.2	0.0424665	0.0461495	0.0214501	0.0192848	-0.0146261	0.00738472
25.4	0.0424535	0.0457762	0.0212308	0.0191744	-0.0147712	0.00701569
25.6	0.0423968	0.045887	0.0210109	0.0191219	-0.0145559	0.00706046
25.8	0.0418704	0.0453045	0.0203669	0.0184152	-0.0152282	0.00630053
26	0.0420193	0.0453312	0.0199708	0.0180404	-0.0155489	0.00609184
26.2	0.0415018	0.0448758	0.0196364	0.0176891	-0.0161044	0.00520005
26.4	0.0421014	0.045564	0.020125	0.0180744	-0.0157472	0.00490219
26.6	0.0422301	0.0450564	0.0200179	0.0178506	-0.0163156	0.00424434
26.8	0.0427828	0.0452387	0.0199226	0.0178151	-0.0163507	0.00398143
27	0.0428439	0.0457194	0.0201039	0.0177947	-0.0163112	0.00431674
27.2	0.0429918	0.0464915	0.0204847	0.0175381	-0.0166342	0.0043616
27.4	0.0434607	0.0466119	0.0203095	0.0173101	-0.0166217	0.00476945
27.6	0.0438675	0.0470703	0.0204112	0.0170324	-0.0165655	0.00524994
27.8	0.043627	0.0472814	0.0208882	0.0168176	-0.0166272	0.00526316
28	0.0439897	0.0474289	0.0213062	0.0168625	-0.0164463	0.00569169
28.2	0.0446656	0.0476905	0.0218462	0.0177746	-0.0162936	0.00622094
28.4	0.0449899	0.0473731	0.0214913	0.0174888	-0.0162437	0.00606447
28.6	0.0449462	0.0471844	0.0215446	0.0176725	-0.01636	0.00573865
28.8	0.0455886	0.0473723	0.0221346	0.0180848	-0.0161101	0.0062941
29	0.0458171	0.0471862	0.0218038	0.0180016	-0.0162503	0.00626308
29.2	0.0459885	0.046861	0.0214903	0.01764	-0.0158971	0.00572917
29.4	0.0464321	0.0470774	0.0214998	0.0177648	-0.015609	0.00614685
29.6	0.0471768	0.0476273	0.0216553	0.0182879	-0.0149675	0.00623131
29.8	0.0475065	0.0474214	0.0215072	0.0183521	-0.0150791	0.00635149
30	0.0476173	0.0479926	0.0213644	0.0185544	-0.0149584	0.00627967
30.2	0.0468673	0.0477839	0.0206751	0.0186086	-0.0154577	0.00562456
30.4	0.0470718	0.0479478	0.0209099	0.019044	-0.0155145	0.00560398
30.6	0.0466876	0.0476611	0.0205579	0.0184436	-0.0162236	0.00550135
30.8	0.0467817	0.0477419	0.020295	0.0182745	-0.0163755	0.00561488
31	0.0468516	0.0482782	0.0203182	0.0180882	-0.0164072	0.00606581
31.2	0.0475945	0.0488365	0.0208139	0.0183504	-0.0165425	0.00655731
31.4	0.0481815	0.0490383	0.0209528	0.0187784	-0.0161931	0.00703997
31.6	0.0486177	0.0495443	0.0216147	0.0188562	-0.0161658	0.00745848
31.8	0.0485779	0.0497194	0.0218457	0.0190673	-0.016265	0.00748185
32	0.0488625	0.0494609	0.021678	0.0191385	-0.0163852	0.00723518
32.2	0.0489652	0.0492312	0.0220984	0.0192859	-0.0161048	0.00725285
32.4	0.0487312	0.0486271	0.0217643	0.0185296	-0.0166323	0.00658411
32.6	0.0483305	0.0486406	0.0220417	0.018067	-0.0171787	0.00602006
32.8	0.0485683	0.0484312	0.0219446	0.0180978	-0.0172879	0.00610461
33	0.048515	0.0484096	0.022202	0.0183361	-0.017334	0.00573241
33.2	0.0487905	0.0486788	0.022458	0.0182206	-0.0169036	0.00540391
33.4	0.0492844	0.0494554	0.0231182	0.0184506	-0.0162431	0.00552208
33.6	0.0496409	0.0492361	0.0234816	0.0187575	-0.0159936	0.00540865
33.8	0.0499467	0.0495791	0.0236709	0.0187683	-0.0160912	0.00551667
34	0.0496547	0.0499191	0.0234005	0.0186614	-0.0161585	0.00529487
34.2	0.0492506	0.0498178	0.0229776	0.0187253	-0.0164698	0.00505877
34.4	0.0490794	0.0498735	0.0230815	0.0183453	-0.016703	0.00504242
34.6	0.0492704	0.0497477	0.0228419	0.0181704	-0.0165507	0.00513486
34.8	0.0501139	0.0504428	0.0231609	0.0186905	-0.016215	0.00540942
35	0.0505003	0.051042	0.0233768	0.0190131	-0.0159378	0.00564699
35.2	0.0508435	0.051586	0.0235763	0.0195422	-0.0158299	0.00588576
35.4	0.0506786	0.0514938	0.0228994	0.0194514	-0.0158833	0.00583545
35.6	0.0509554	0.0514385	0.0229069	0.0192539	-0.0164758	0.00547158
35.8	0.050846	0.0513912	0.0226836	0.0194346	-0.0166833	0.00549748
36	0.0513262	0.0511994	0.0226691	0.0197879	-0.0167484	0.00584527
36.2	0.0508693	0.0515769	0.0224577	0.0196029	-0.0170092	0.00571527
36.4	0.0509322	0.0519037	0.0226648	0.0202535	-0.0174782	0.00558813
36.6	0.0509044	0.0521246	0.0223121	0.0199894	-0.0182497	0.00486508
36.8	0.0514068	0.0521382	0.022417	0.02038	-0.0184024	0.00476717
37	0.0515639	0.0521786	0.0225021	0.0202512	-0.0186672	0.00458327
37.2	0.0521489	0.0524827	0.0228639	0.0207101	-0.0182982	0.00487345
37.4	0.0522881	0.0527703	0.0233502	0.0205094	-0.0181925	0.00525551
37.6	0.0530669	0.0529262	0.0234073	0.020475	-0.0183419	0.00566423
37.8	0.0536176	0.0537564	0.0237547	0.0205337	-0.0182422	0.00619774
38	0.0538429	0.0537399	0.0238054	0.0203024	-0.0183099	0.00633839
38.2	0.053981	0.0535384	0.024102	0.0199793	-0.0179335	0.00660919
38.4	0.0539482	0.0534409	0.0244857	0.0193501	-0.0178929	0.0065067
38.6	0.0545218	0.0537692	0.0243942	0.019051	-0.0178261	0.00645738
38.8	0.0551363	0.0544457	0.0248872	0.0191839	-0.0172837	0.00701062
39	0.0548642	0.0545322	0.0246397	0.0188772	-0.0171612	0.00684015
39.2	0.0554092	0.0548555	0.024499	0.0188939	-0.0168266	0.0071927
39.4	0.0549501	0.054509	0.0239668	0.018549	-0.0170703	0.00720783
39.6	0.0554411	0.054739	0.0238706	0.0188701	-0.0169781	0.00745122
39.8	0.0556002	0.0553471	0.0243506	0.0189688	-0.016487	0.00794924
40	0.0556725	0.0558205	0.0244654	0.0192462	-0.016266	0.00807099
40.2	0.0554648	0.0564443	0.024674	0.0196014	-0.0162256	0.00806065
40.4	0.0556675	0.0563666	0.0244687	0.0199944	-0.0163495	0.00793768
40.6	0.0555867	0.0564388	0.0244084	0.0202607	-0.0166031	0.00775082
40.8	0.0555648	0.0558825	0.0243026	0.020128	-0.0165431	0.00761007
41	0.0557239	0.0563978	0.024958	0.020614	-0.0160715	0.00829821
41.2	0.0557881	0.0568181	0.0253401	0.0209017	-0.0159732	0.00888094
41.4	0.0557939	0.0568465	0.0254879	0.0206333	-0.0164165	0.00896962
41.6	0.0559999	0.056643	0.0256442	0.0206067	-0.0166378	0.00892271
41.8	0.0558758	0.0560915	0.0258166	0.0206664	-0.0166334	0.00881806
42	0.0555034	0.055846	0.0257225	0.0204997	-0.0168416	0.00833154
42.2	0.0554041	0.055635	0.02562	0.0203082	-0.0169643	0.00829127
42.4	0.0552213	0.0558449	0.0253191	0.0200034	-0.0179322	0.00753888
42.6	0.0561282	0.056343	0.0250983	0.0201739	-0.0180082	0.00755862
42.8	0.0566597	0.0559673	0.0250578	0.020441	-0.0180674	0.00762218
43	0.0568444	0.0561519	0.0249314	0.0204175	-0.0182948	0.00727064
43.2	0.0568105	0.0556663	0.0240963	0.0201166	-0.0188522	0.00643813
43.4	0.05639	0.0554571	0.0236351	0.0199599	-0.019347	0.00615936
43.6	0.057114	0.0556869	0.0236144	0.0198839	-0.0193235	0.00637538
43.8	0.0569494	0.0553855	0.0238105	0.019751	-0.0194814	0.00615719
44	0.0567337	0.0554273	0.0239507	0.0200934	-0.0196114	0.00603935
44.2	0.0570024	0.0560535	0.0241831	0.0204086	-0.0193879	0.00653233
44.4	0.0573044	0.0559964	0.0238657	0.0203108	-0.0194908	0.00623938
44.6	0.0578445	0.0568369	0.0246684	0.0214326	-0.0186536	0.00677606
44.8	0.0578105	0.056826	0.0244919	0.0212356	-0.0183966	0.00641655
45	0.0579799	0.0571464	0.025298	0.0218521	-0.0182219	0.00693909
45.2	0.0580773	0.0568693	0.025316	0.0217654	-0.0186119	0.00681805
45.4	0.0584308	0.0568182	0.0259371	0.0220994	-0.017997	0.00714478
45.6	0.0583725	0.0568133	0.026433	0.0222394	-0.017712	0.00709
45.8	0.0581676	0.0565876	0.02644	0.0220336	-0.017733	0.00713385
46	0.0584376	0.0572247	0.0267014	0.0221969	-0.0173704	0.00728486
46.2	0.0585202	0.056977	0.0268157	0.0220815	-0.0174229	0.007064
46.4	0.0586392	0.0565512	0.026401	0.0212055	-0.0179011	0.00626242
46.6	0.0588764	0.0564198	0.0262693	0.0210076	-0.0181673	0.00631563
46.8	0.0589017	0.055969	0.0258421	0.0203498	-0.0184906	0.00603893
47	0.058589	0.0559925	0.0253908	0.0196675	-0.018926	0.00555606
47.2	0.058418	0.0554157	0.0248445	0.0193164	-0.0194035	0.00488055
47.4	0.0581298	0.0552435	0.0248671	0.0190503	-0.0198956	0.00488454
47.6	0.057522	0.0545886	0.0240546	0.0182552	-0.0208302	0.00485538
47.8	0.0570669	0.0542564	0.023752	0.0175484	-0.0213179	0.00440493
48	0.0572716	0.0545047	0.0239088	0.0171794	-0.0216342	0.00435411
48.2	0.0568611	0.0549062	0.023528	0.0170248	-0.0217678	0.00476423
48.4	0.0573228	0.055197	0.0237319	0.0173227	-0.0217961	0.00482252
48.6	0.0579423	0.0561074	0.0244365	0.018421	-0.0208584	0.00572275
48.8	0.0581341	0.0560082	0.0248179	0.0183756	-0.0208667	0.00593795
49	0.058566	0.056419	0.0251353	0.0186511	-0.0209423	0.00644771
49.2	0.0593091	0.0570292	0.0258252	0.0188974	-0.020289	0.00688592
49.4	0.0590136	0.0570469	0.0258881	0.0187942	-0.0199001	0.00708745
49.6	0.0591655	0.0574071	0.0260511	0.0190025	-0.0198966	0.00677981
49.8	0.0593912	0.0576527	0.0266614	0.0190831	-0.0192949	0.00715482
50	0.0595661	0.0581115	0.0268325	0.019761	-0.0185798	0.0069339
50.2	0.0594962	0.0578196	0.0268702	0.019959	-0.0182146	0.0066847
50.4	0.0594549	0.0575974	0.0259796	0.0196914	-0.0186653	0.00625029
50.6	0.0595305	0.058299	0.0262677	0.0202221	-0.0186063	0.0065484
50.8	0.0600929	0.0586582	0.0264055	0.0204346	-0.0185138	0.00665863
51	0.059938	0.0586744	0.0263658	0.0204175	-0.018811	0.00648499
51.2	0.0604426	0.0585209	0.0265597	0.0213575	-0.018256	0.00660485
51.4	0.0604107	0.0583604	0.0261766	0.0210538	-0.0186511	0.00610759
51.6	0.0605351	0.0581842	0.0253611	0.0209511	-0.019133	0.00606358
51.8	0.0614598	0.0580937	0.0256409	0.0208034	-0.0189831	0.00617415
52	0.0619207	0.0583686	0.025393	0.0210873	-0.0187858	0.00653104
52.2	0.0619718	0.0587787	0.0257193	0.0213587	-0.0186783	0.00696397
52.4	0.062841	0.0589011	0.0264987	0.0212915	-0.01845	0.00707386
52.6	0.0634559	0.0591434	0.0270344	0.0211235	-0.0183234	0.00741841
52.8	0.0637412	0.0590056	0.0274593	0.0209716	-0.0189624	0.00733076
53	0.0634518	0.0591802	0.0272821	0.020559	-0.0191664	0.00724236
53.2	0.0635086	0.0593238	0.0277737	0.0202873	-0.0190823	0.00729079
53.4	0.0635618	0.0592876	0.0273826	0.020001	-0.0194931	0.00724378
53.6	0.0640839	0.0595286	0.0275261	0.0202531	-0.0193812	0.00715554
53.8	0.0640918	0.0591937	0.028036	0.0200521	-0.0192294	0.0071467
54	0.0637284	0.0589431	0.0275846	0.0196773	-0.0191971	0.00650385
54.2	0.0638099	0.0588205	0.0275139	0.0199117	-0.0193372	0.00664596
54.4	0.0636857	0.0593092	0.0272186	0.0199375	-0.0193623	0.00691557
54.6	0.0638625	0.0594447	0.0272632	0.0199324	-0.0195118	0.00757334
54.8	0.063973	0.0590195	0.0267929	0.0196948	-0.0199986	0.00779087
55	0.0639235	0.0593111	0.0269879	0.0197567	-0.0194355	0.00796767
55.2	0.0636628	0.0591314	0.026334	0.019655	-0.0195177	0.00772466
55.4	0.0638283	0.059498	0.0260643	0.0194554	-0.019398	0.00748572
55.6	0.0639566	0.0596995	0.0259634	0.0198148	-0.0191584	0.00758916
55.8	0.0641076	0.0594152	0.0259621	0.0197487	-0.0189161	0.00782417
56	0.0635485	0.0592796	0.0254966	0.0199095	-0.018905	0.00766983
56.2	0.0635549	0.0590895	0.025733	0.0199039	-0.0187971	0.00741637
56.4	0.0636498	0.0592074	0.0258429	0.0200477	-0.0191667	0.00731213
56.6	0.0638575	0.0591967	0.0255185	0.0199497	-0.0197697	0.00708547
56.8	0.0635275	0.0589403	0.0256739	0.0195627	-0.020327	0.00647904
57	0.0636962	0.0592225	0.0255736	0.0193093	-0.0203199	0.00663963
57.2	0.0644811	0.0596952	0.025758	0.0197586	-0.0202404	0.00699615
57.4	0.0655528	0.0601976	0.026171	0.0200895	-0.0202925	0.00707974
57.6	0.0657525	0.0599966	0.0264599	0.0200147	-0.0201654	0.00680185
57.8	0.0660183	0.0601128	0.0267902	0.02019	-0.0204358	0.00664754
58	0.0660573	0.0606214	0.02676	0.0207122	-0.0204538	0.00654608
58.2	0.0660891	0.060632	0.0267698	0.0213203	-0.021077	0.00653783
58.4	0.0660306	0.0609774	0.0271362	0.0212972	-0.0210233	0.00674502
58.6	0.0661156	0.0610071	0.0272109	0.0212753	-0.0211244	0.00693986
58.8	0.0663974	0.0612886	0.027232	0.0211575	-0.0210187	0.00668357
59	0.0665136	0.061776	0.0275052	0.0213783	-0.0206396	0.00659868
59.2	0.0661099	0.0616549	0.0270717	0.0210397	-0.0210523	0.00642398
59.4	0.0667375	0.0619551	0.0275481	0.0213175	-0.0203627	0.00675716
59.6	0.0666989	0.0619203	0.0277571	0.0214316	-0.0199706	0.00703428
59.8	0.0664369	0.0620051	0.0275681	0.0214904	-0.0198369	0.0075353
60	0.066271	0.061792	0.0270126	0.0214462	-0.0197342	0.00781784
60.2	0.0665022	0.0615913	0.0263339	0.0207077	-0.019978	0.00776224
60.4	0.066237	0.0613017	0.0261203	0.0201159	-0.0204374	0.00797113
60.6	0.0658777	0.0606122	0.0253603	0.0190955	-0.0209904	0.00700674
60.8	0.0657747	0.0603219	0.0255951	0.0186725	-0.0209348	0.00679137
61	0.0662625	0.0605374	0.0249989	0.018843	-0.0210401	0.0070804
61.2	0.0664569	0.0606302	0.0246223	0.0188203	-0.0214585	0.00657779
61.4	0.0665931	0.0606271	0.0245821	0.0188401	-0.0217368	0.00614896
61.6	0.0660654	0.0601071	0.0241823	0.018234	-0.0221075	0.0053984
61.8	0.0657403	0.0599023	0.0238318	0.0184752	-0.0228121	0.00467127
62	0.0650977	0.0595827	0.0236002	0.0183692	-0.0230049	0.00414041
62.2	0.0649987	0.0594583	0.0238441	0.0185477	-0.0228082	0.00392359
62.4	0.06523	0.0599152	0.0245644	0.0186967	-0.0221409	0.00410929
62.6	0.0657217	0.0605117	0.0246323	0.0191155	-0.0216085	0.00416584
62.8	0.0664296	0.0607393	0.0251429	0.0194495	-0.021915	0.0042227
63	0.0670639	0.0612804	0.0259167	0.0203503	-0.0214897	0.00490502
63.2	0.0677513	0.0620307	0.0266782	0.0207787	-0.0210671	0.00562706
63.4	0.0687469	0.0627578	0.027817	0.0217448	-0.0202915	0.00648627
63.6	0.0690694	0.0634858	0.028711	0.0224264	-0.0195947	0.0072024
63.8	0.0693216	0.0639859	0.0289811	0.022486	-0.019059	0.00832026
64	0.0698065	0.064277	0.0292811	0.0227198	-0.0185055	0.00899048
64.2	0.0698426	0.0643947	0.0296869	0.0226021	-0.0182752	0.00927955
64.4	0.0695125	0.0648051	0.0299419	0.0229706	-0.017883	0.00940175
64.6	0.0693255	0.0644053	0.0293184	0.0225356	-0.018266	0.00877107
64.8	0.0695945	0.0644395	0.0292022	0.0224615	-0.0183292	0.00892097
65	0.0695641	0.0643462	0.0282308	0.0219595	-0.0187425	0.00843877
65.2	0.0694744	0.0641687	0.0282302	0.021573	-0.0192672	0.00755085
65.4	0.0689744	0.0635501	0.0277393	0.0207981	-0.019704	0.00706034
65.6	0.0684777	0.0632948	0.0271528	0.0199663	-0.0202829	0.00613714
65.8	0.0679587	0.062661	0.0263859	0.0196126	-0.0207351	0.0056693
66	0.0681357	0.0628201	0.0261761	0.0193487	-0.0205097	0.00582116
66.2	0.0683391	0.0630165	0.0262607	0.0194285	-0.0205208	0.0056121
66.4	0.068802	0.0635864	0.02649	0.0193067	-0.020564	0.00571888
66.6	0.0694003	0.0635687	0.0268812	0.0193384	-0.0207278	0.00520168
66.8	0.0701253	0.0637449	0.0270584	0.0196641	-0.0208603	0.00529008
67	0.0708795	0.0638746	0.0271647	0.0202001	-0.0201592	0.00526381
67.2	0.0712266	0.0638738	0.0270297	0.0204548	-0.0201288	0.00502918
67.4	0.0712407	0.0641877	0.0274787	0.0210016	-0.0199661	0.00546174
67.6	0.071345	0.0642326	0.0271365	0.0208674	-0.0198294	0.00533141
67.8	0.0721937	0.0643351	0.0276823	0.0211814	-0.0191723	0.00582324
68	0.0725851	0.0644851	0.0283493	0.0216855	-0.0186617	0.0058916
68.2	0.0728506	0.0646706	0.0290572	0.0219885	-0.0183689	0.0062098
68.4	0.0727215	0.0646563	0.028658	0.0217096	-0.0183613	0.00628863
68.6	0.0724426	0.0640571	0.0284887	0.0210804	-0.0189779	0.0062096
68.8	0.0722861	0.0639409	0.0285292	0.0206951	-0.0192849	0.00610295
69	0.0719574	0.0637502	0.0285904	0.0206889	-0.0194226	0.00606339
69.2	0.0718183	0.0638905	0.028899	0.0204194	-0.0199655	0.00613711
69.4	0.07155	0.063958	0.0286425	0.0202565	-0.0202985	0.00642706
69.6	0.071705	0.0638948	0.0282491	0.0201938	-0.0206141	0.00624023
69.8	0.0715688	0.0642543	0.0283668	0.0202109	-0.0207094	0.00688796
70	0.0721281	0.0652903	0.0288849	0.0205226	-0.0205553	0.00699384
70.2	0.0722332	0.0656118	0.0293511	0.0208484	-0.0207586	0.00737943
70.4	0.0731017	0.0664713	0.0299747	0.0215923	-0.0201455	0.00776123
70.6	0.0727467	0.0662349	0.0296436	0.0212198	-0.0203155	0.00702044
70.8	0.0728999	0.0665711	0.0292515	0.0214316	-0.020148	0.00731855
71	0.0729652	0.0664995	0.029055	0.0210573	-0.0197578	0.00673552
71.2	0.0726639	0.0665395	0.0287706	0.0209127	-0.019941	0.00657438
71.4	0.07196	0.0664008	0.0287281	0.0205555	-0.0202525	0.00658324
71.6	0.0727365	0.0667033	0.0289655	0.0205836	-0.0199096	0.00625263
71.8	0.0729933	0.066478	0.029714	0.0206245	-0.0196366	0.00629859
72	0.0728369	0.0663812	0.0299334	0.0207207	-0.0196058	0.00668515
72.2	0.0731404	0.066247	0.0301327	0.020682	-0.0193593	0.00731493
72.4	0.0726192	0.0657194	0.0292956	0.0198185	-0.0196913	0.0068369
72.6	0.0723976	0.0653443	0.0291095	0.019629	-0.0201973	0.00663376
72.8	0.0720875	0.0650526	0.0287157	0.0189684	-0.0202955	0.0064353
73	0.0723366	0.0654719	0.028811	0.019442	-0.0202266	0.00649464
73.2	0.0731918	0.0661048	0.0290239	0.0194705	-0.0205103	0.0070172
73.4	0.0735583	0.0662311	0.0285818	0.0197055	-0.0206906	0.00704547
73.6	0.0742217	0.0661316	0.0282294	0.0198466	-0.0210611	0.00647363
73.8	0.0740109	0.0667455	0.0282477	0.0198347	-0.0210646	0.0063829
74	0.0740038	0.0668988	0.0285939	0.0199171	-0.0211954	0.00571219
74.2	0.0738549	0.0667504	0.0282759	0.0199374	-0.0219638	0.00550161
74.4	0.0738868	0.0667914	0.0281766	0.0198275	-0.0220153	0.00512505
74.6	0.0735344	0.0662903	0.0277659	0.019208	-0.0223567	0.00441418
74.8	0.0739241	0.0661875	0.0279466	0.0191839	-0.0222018	0.00418829
75	0.0736749	0.0659473	0.0278468	0.018738	-0.0221356	0.0035218
75.2	0.0734025	0.0662083	0.0280359	0.0190891	-0.0225896	0.00342615
75.4	0.0730785	0.0661359	0.0282223	0.0191115	-0.0228422	0.00358261
75.6	0.0733478	0.0659879	0.0285334	0.0191852	-0.0229943	0.00372084
75.8	0.0732204	0.0653265	0.0288158	0.0194531	-0.0230853	0.00427324
76	0.0737378	0.0656119	0.0291094	0.0201317	-0.0225118	0.0051967
76.2	0.0740259	0.0653902	0.0293692	0.0205736	-0.0220078	0.00557301
76.4	0.0737834	0.0656255	0.0292123	0.0204338	-0.0217594	0.00529242
76.6	0.0742271	0.0662409	0.0292324	0.0206083	-0.0215253	0.00614026
76.8	0.0743467	0.0663186	0.0294516	0.020854	-0.0210903	0.00632599
77	0.0751211	0.0673624	0.0300949	0.0216424	-0.020991	0.00670252
77.2	0.076041	0.0679607	0.0305958	0.0222419	-0.0203181	0.00774988
77.4	0.0763933	0.0683621	0.0301827	0.0225215	-0.0199671	0.00789901
77.6	0.0766307	0.0686878	0.0301905	0.0228923	-0.0198181	0.00792849
77.8	0.0759799	0.0690591	0.0299832	0.022593	-0.0199897	0.00782331
78	0.0756228	0.0689313	0.0298055	0.0224401	-0.0205616	0.00721691
78.2	0.0755071	0.069063	0.0294201	0.0224263	-0.0209005	0.00699583
78.4	0.0753155	0.068659	0.0291841	0.0220981	-0.0206569	0.00701936
78.6	0.0752526	0.068529	0.0287898	0.0221269	-0.020876	0.00629911
78.8	0.0752495	0.0685917	0.0286945	0.0221152	-0.0213188	0.00604271
79	0.075088	0.0684676	0.0283756	0.0216833	-0.0216204	0.00555531
79.2	0.0747237	0.0680161	0.0280236	0.0214842	-0.0226819	0.00539032
79.4	0.0743695	0.0672599	0.0275736	0.0207632	-0.0231651	0.00530657
79.6	0.074701	0.066744	0.0274936	0.0204201	-0.0234569	0.00512388
79.8	0.075288	0.0669161	0.027533	0.0207542	-0.0232704	0.00537872
80	0.0752919	0.0669968	0.0276499	0.0206774	-0.0231573	0.00534807
80.2	0.0756418	0.06698	0.0281156	0.0204915	-0.0231667	0.00527455
80.4	0.0755775	0.066914	0.0280468	0.0199474	-0.0232509	0.00482031
80.6	0.0760322	0.0669078	0.0284838	0.0204475	-0.0232527	0.00503919
80.8	0.0763645	0.0666555	0.0291431	0.0206832	-0.0230156	0.00478151
81	0.0770513	0.0676022	0.0297613	0.0213913	-0.0222789	0.00555758
81.2	0.077412	0.0676144	0.0298008	0.0217038	-0.0216798	0.00589941
81.4	0.0771727	0.0674076	0.0290485	0.021317	-0.0220687	0.0055932
81.6	0.0771453	0.0671725	0.0288629	0.0215305	-0.0223406	0.00554941
81.8	0.0770105	0.0669407	0.028763	0.0208601	-0.0224292	0.00530511
82	0.0765467	0.0662524	0.0283776	0.020408	-0.0225863	0.00502134
82.2	0.076322	0.0657471	0.0279598	0.0196993	-0.0229229	0.0048109
82.4	0.0759801	0.0651538	0.027707	0.0194	-0.0232321	0.0046662
82.6	0.0760667	0.0650823	0.0273377	0.0193229	-0.023452	0.0044951
82.8	0.0756127	0.0646898	0.0272276	0.0188557	-0.023921	0.00473128
83	0.0757918	0.0643926	0.0268644	0.0184656	-0.023769	0.00478332
83.2	0.0760902	0.0643571	0.0268944	0.0185699	-0.0238609	0.00516554
83.4	0.0764138	0.0648023	0.0267374	0.0183456	-0.0235701	0.00526342
83.6	0.0767969	0.0653865	0.0268836	0.0187623	-0.0233441	0.0052644
83.8	0.0766173	0.0657621	0.0272609	0.019029	-0.0233171	0.00573922
84	0.0765497	0.066516	0.0277375	0.019416	-0.0229983	0.00554607
84.2	0.0771351	0.0670854	0.0284102	0.0196721	-0.0227062	0.00585353
84.4	0.0770417	0.0671433	0.0284861	0.0202489	-0.0228008	0.00567189
84.6	0.0776009	0.0676946	0.0291552	0.021056	-0.0226078	0.0057883
84.8	0.0774185	0.0677935	0.0290301	0.0209697	-0.0225453	0.00601426
85	0.0778628	0.0683928	0.029242	0.0216396	-0.0220685	0.00663235
85.2	0.0776859	0.0682597	0.0288123	0.0216769	-0.0223605	0.00653229
85.4	0.0780021	0.0683462	0.0285228	0.0214818	-0.0226641	0.00632465
85.6	0.0785725	0.0685798	0.0293008	0.0222479	-0.022431	0.0067369
85.8	0.0784815	0.0684356	0.0291087	0.0215613	-0.0229415	0.0062132
86	0.0782335	0.0681276	0.0286788	0.0210979	-0.0236275	0.00573148
86.2	0.0784725	0.0680256	0.0285247	0.0205282	-0.0236767	0.00547288
86.4	0.0787017	0.0683254	0.0287982	0.0208549	-0.0234318	0.00594548
86.6	0.0792844	0.0685972	0.0286475	0.0208896	-0.0228194	0.00626923
86.8	0.0789089	0.0684212	0.0288532	0.020815	-0.0230942	0.0060044
87	0.0795161	0.068331	0.0290689	0.021001	-0.022536	0.00592424
87.2	0.0793992	0.0682717	0.02917	0.0207375	-0.0224103	0.00532056
87.4	0.079047	0.0682448	0.0295555	0.0205767	-0.0223331	0.00548184
87.6	0.0790652	0.06841	0.0298399	0.0210537	-0.0221803	0.00551536
87.8	0.0786589	0.0680035	0.0303136	0.0203537	-0.0225325	0.00552581
88	0.0788352	0.0684445	0.0304054	0.0203712	-0.022086	0.00521187
88.2	0.0793075	0.0684896	0.0306748	0.0203767	-0.0221124	0.00575559
88.4	0.0794808	0.0684793	0.0310557	0.0204468	-0.0219171	0.00572063
88.6	0.0794691	0.068183	0.0305805	0.0198885	-0.0218999	0.00554039
88.8	0.0793934	0.0676766	0.0300465	0.0196051	-0.0219985	0.00556671
89	0.0797566	0.0675885	0.0301009	0.019446	-0.0217682	0.00555874
89.2	0.079827	0.0676246	0.0296704	0.0193123	-0.0219802	0.00515138
89.4	0.0801192	0.0677451	0.0296511	0.0191775	-0.0222238	0.00491881
89.6	0.0803306	0.0682517	0.0298995	0.0196179	-0.0223988	0.00520859
89.8	0.0797563	0.0679552	0.0290026	0.0190941	-0.0233121	0.00456427
90	0.079872	0.0682332	0.0287464	0.0193184	-0.0233781	0.00488671
90.2	0.0798761	0.0686022	0.0283572	0.0192478	-0.0234794	0.00466437
90.4	0.0801857	0.0690389	0.0286865	0.0197742	-0.0233985	0.00495046
90.6	0.0799936	0.0689045	0.0287622	0.0200248	-0.0231197	0.00481311
90.8	0.0795485	0.0682929	0.0285199	0.0198082	-0.0240068	0.00366766
91	0.0794973	0.0682838	0.0285529	0.019743	-0.0238172	0.0035906
91.2	0.0796417	0.0687277	0.0287879	0.0200359	-0.0240112	0.00384344
91.4	0.0797345	0.0688363	0.0295056	0.0202337	-0.0242784	0.0046551
91.6	0.0799316	0.0689725	0.0296166	0.0201046	-0.0246272	0.00473477
91.8	0.0801431	0.0691936	0.0302554	0.0201232	-0.0243099	0.00479164
92	0.0804625	0.0696939	0.0301456	0.0205966	-0.0236345	0.00499679
92.2	0.0807514	0.0699223	0.030291	0.0208493	-0.0230962	0.00552085
92.4	0.0805857	0.0697972	0.030207	0.0202883	-0.0229407	0.00542025
92.6	0.0802008	0.0691904	0.0292161	0.0196431	-0.0231336	0.00483254
92.8	0.0802924	0.0689239	0.0289873	0.0194013	-0.0228394	0.00441955
93	0.0806605	0.069323	0.0290428	0.0195341	-0.0221641	0.00461027
93.2	0.0810875	0.0697056	0.0293806	0.0198143	-0.0218208	0.00502118
93.4	0.0814184	0.0700055	0.029904	0.0201474	-0.0213662	0.00574868
93.6	0.0818039	0.0703775	0.0301947	0.0203182	-0.0217167	0.00599966
93.8	0.0813253	0.0698345	0.0301889	0.0203176	-0.0221732	0.00593298
94	0.0814416	0.0700218	0.0302351	0.0205919	-0.0223415	0.00612739
94.2	0.0814252	0.0698624	0.0299699	0.0202903	-0.0224636	0.00595678
94.4	0.081379	0.069562	0.030119	0.0204353	-0.0226475	0.00604338
94.6	0.081437	0.0696201	0.0303198	0.0208609	-0.0225931	0.00634064
94.8	0.0817554	0.0699421	0.030281	0.0208857	-0.0231066	0.00608728
95	0.0820835	0.0709414	0.0310743	0.0213441	-0.0226703	0.00686617
95.2	0.0820673	0.0707996	0.0308359	0.0212794	-0.0232635	0.00724849
95.4	0.0821714	0.0705235	0.0310229	0.0210755	-0.0234183	0.00761018
95.6	0.0823681	0.0705796	0.0308798	0.021347	-0.0232437	0.00770168
95.8	0.0823921	0.0707556	0.0306628	0.020967	-0.0230325	0.00732078
96	0.0823526	0.070714	0.0300439	0.0207667	-0.0231639	0.00706975
96.2	0.0826225	0.0712407	0.0301715	0.0206099	-0.0229634	0.00715566
96.4	0.0821878	0.0708734	0.0293394	0.0200287	-0.023436	0.00612423
96.6	0.0820194	0.0709958	0.0290473	0.0197083	-0.0229937	0.00571134
96.8	0.0825993	0.0713972	0.0291889	0.0197687	-0.0223979	0.00579346
97	0.0832152	0.0719314	0.0297633	0.0201849	-0.0220326	0.00596741
97.2	0.0832519	0.0717234	0.0301366	0.0202037	-0.022152	0.00565966
97.4	0.0834275	0.0718417	0.0307648	0.0204854	-0.0221365	0.005643
97.6	0.0831974	0.0717025	0.03111	0.0204381	-0.0225708	0.00541918
97.8	0.0825458	0.0715912	0.0312783	0.020451	-0.0226046	0.00511381
98	0.0819356	0.0714432	0.0308957	0.020022	-0.0229409	0.00483716
98.2	0.0818105	0.0710484	0.0308443	0.0199397	-0.0229721	0.00458183
98.4	0.0813699	0.0708742	0.0308314	0.0199233	-0.0233306	0.00413198
98.6	0.0814362	0.0713603	0.0311703	0.0201937	-0.0233872	0.00480822
98.8	0.0809939	0.0707752	0.0305016	0.0196147	-0.0240007	0.00449649
99	0.0809993	0.0703876	0.030118	0.0198113	-0.0241573	0.00452151
99.2	0.0807431	0.0694292	0.0288766	0.0193747	-0.0249191	0.00412265
99.4	0.0809826	0.0695082	0.0289676	0.0196596	-0.0250855	0.00463693
99.6	0.081281	0.0692546	0.0287224	0.0197054	-0.025049	0.00459361
99.8	0.0817639	0.0694028	0.0283867	0.0186731	-0.0254934	0.00416641
100	0.0823813	0.0695421	0.0283628	0.0191515	-0.0251436	0.00427712
100.2	0.0827499	0.0698264	0.0283626	0.0190413	-0.0246678	0.00465357
100.4	0.083377	0.0697711	0.028202	0.0193733	-0.0243113	0.00474702
100.6	0.0842489	0.0709275	0.0288042	0.0197167	-0.0235672	0.00565414
100.8	0.0847138	0.0709661	0.0291195	0.0199652	-0.023421	0.00575413
101	0.0846795	0.0713503	0.0290369	0.0202831	-0.0233361	0.00562109
101.2	0.0846235	0.0715236	0.0293396	0.0210171	-0.0229683	0.00593142
101.4	0.0847121	0.0721696	0.030106	0.0213136	-0.0228947	0.00622594
101.6	0.0843953	0.0722296	0.0305179	0.0210632	-0.0226951	0.00557406
101.8	0.084404	0.0725967	0.0308535	0.0213151	-0.0225267	0.0052805
102	0.0846043	0.0728859	0.0308716	0.0212968	-0.0221867	0.00527328
102.2	0.0843222	0.0726168	0.0307748	0.0212501	-0.0223331	0.00515756
102.4	0.0840456	0.072618	0.0306619	0.0210764	-0.0228655	0.00517782
102.6	0.0834766	0.0721531	0.030039	0.0205005	-0.0239147	0.00507454
102.8	0.0833287	0.0714384	0.0296571	0.0201488	-0.0243517	0.00504261
103	0.0836367	0.0717794	0.0297127	0.0207083	-0.0240979	0.00524588
103.2	0.0834161	0.0716136	0.0297912	0.0204412	-0.0242832	0.00508576
103.4	0.0834017	0.0714055	0.0298562	0.0201037	-0.0243623	0.00556189
103.6	0.0836096	0.0706452	0.0296027	0.0199152	-0.0242662	0.00538216
103.8	0.084005	0.071122	0.0296901	0.0199639	-0.0244944	0.00544511
104	0.0837595	0.0709641	0.0296534	0.0204379	-0.0241557	0.00514493
104.2	0.0839822	0.0711001	0.029765	0.02048	-0.0238655	0.0051407
104.4	0.0846841	0.0712841	0.0296758	0.021001	-0.0240127	0.00513363
104.6	0.0844439	0.0713459	0.0297474	0.0206914	-0.0244306	0.0051927
104.8	0.0845697	0.0715694	0.029472	0.0207053	-0.0246241	0.00505512
105	0.0844826	0.0717736	0.0292896	0.0206042	-0.0250548	0.00475941
105.2	0.0849638	0.0719822	0.0296822	0.0208873	-0.0251628	0.00463684
105.4	0.0852837	0.0726658	0.0300988	0.0210625	-0.0251441	0.00444793
105.6	0.0857343	0.0733106	0.0307484	0.0213955	-0.0246176	0.00427367
105.8	0.0864029	0.0740241	0.0314313	0.0220115	-0.0242619	0.00484329
106	0.087002	0.0745763	0.0313451	0.022184	-0.0239564	0.00520847
106.2	0.0870136	0.0748797	0.0309404	0.0218387	-0.024566	0.00497057
106.4	0.0871366	0.0751858	0.0309214	0.0215592	-0.024899	0.00484708
106.6	0.0872022	0.0754805	0.0310173	0.0216045	-0.0249621	0.00535528
106.8	0.0880558	0.0757198	0.031775	0.0220963	-0.0242401	0.00642085
107	0.08741	0.0754509	0.0314786	0.0216605	-0.0241578	0.0058906
107.2	0.0869256	0.0747561	0.0312198	0.0212427	-0.0246927	0.0053417
107.4	0.0871214	0.0744107	0.0312346	0.0209884	-0.0244659	0.00546523
107.6	0.0874967	0.0745083	0.0311281	0.0213722	-0.0240093	0.00535929
107.8	0.08762	0.07521	0.0313658	0.0216963	-0.0239442	0.00544976
108	0.087261	0.0749112	0.0311066	0.0214696	-0.02374	0.00481408
108.2	0.0873657	0.0748515	0.0307319	0.0209874	-0.0240021	0.00492116
108.4	0.087614	0.0747487	0.0305191	0.0211613	-0.0242758	0.00538569
108.6	0.0873623	0.0744794	0.0302581	0.020589	-0.0244024	0.00547834
108.8	0.0879209	0.074968	0.0302458	0.0209025	-0.023966	0.0058536
109	0.0879051	0.0747532	0.0305928	0.020676	-0.023714	0.0059633
109.2	0.0881219	0.0749411	0.0308149	0.0210596	-0.0235361	0.00634817
109.4	0.088353	0.075032	0.0311766	0.0213614	-0.0231883	0.00683934
109.6	0.0888724	0.0749774	0.0319916	0.021969	-0.0231263	0.00706796
109.8	0.0888965	0.0746726	0.0317602	0.021795	-0.0232763	0.00702924
110	0.0894598	0.0746576	0.0312827	0.0217189	-0.0232861	0.00690825
110.2	0.0893078	0.0745752	0.0311825	0.0211743	-0.0236706	0.00660133
110.4	0.088518	0.0739924	0.0310832	0.0209105	-0.0240633	0.00678021
110.6	0.0881517	0.0736078	0.0315673	0.0207407	-0.0242888	0.00716255
110.8	0.0881478	0.0728323	0.0314416	0.0204859	-0.0244467	0.00662723
111	0.0873628	0.071898	0.0307281	0.0193152	-0.0255646	0.00555246
111.2	0.0872847	0.0717368	0.0308666	0.0194461	-0.0256388	0.00540396
111.4	0.0874412	0.0721469	0.0314026	0.0191801	-0.0252998	0.00548823
111.6	0.0871012	0.0727026	0.0310305	0.0192624	-0.0249728	0.00509222
111.8	0.0867008	0.0728459	0.0311039	0.0191492	-0.0252452	0.00482727
112	0.0864782	0.0728377	0.0311076	0.0189636	-0.025115	0.00463787
112.2	0.0867083	0.0730208	0.0308383	0.0190454	-0.0252057	0.00439674
112.4	0.0869033	0.0735168	0.0313255	0.0196043	-0.0246865	0.00467971
112.6	0.0869405	0.0739961	0.0316188	0.0195905	-0.0241744	0.00447627
112.8	0.0875358	0.0748616	0.0322035	0.0204344	-0.0233502	0.00474959
113	0.0877476	0.0754524	0.0327523	0.0209737	-0.0229888	0.00424751
113.2	0.0875996	0.0755107	0.032843	0.0213939	-0.0235655	0.0042347
113.4	0.0877575	0.0752727	0.0328636	0.0214664	-0.0237708	0.00408605
113.6	0.0882273	0.0755331	0.03325	0.0220959	-0.0236805	0.00431637
113.8	0.0882813	0.0757085	0.0328217	0.0219658	-0.0238298	0.00435254
114	0.0884282	0.0751865	0.0326654	0.0216561	-0.0239892	0.0045599
114.2	0.0879855	0.0748762	0.0323568	0.0214126	-0.0245489	0.00472744
114.4	0.0880029	0.0741506	0.032125	0.0211172	-0.0249015	0.00513079
114.6	0.0882055	0.0737278	0.0323761	0.0204807	-0.025384	0.0051802
114.8	0.0887057	0.0734379	0.0318507	0.0201945	-0.0257277	0.00545743
115	0.0887004	0.0731689	0.0315141	0.0195379	-0.0266142	0.005848
115.2	0.0884645	0.0730065	0.0314299	0.0192238	-0.0264595	0.00608525
115.4	0.0889967	0.0737314	0.0315311	0.0189388	-0.0262226	0.00644469
115.6	0.089201	0.0734994	0.0313818	0.0188311	-0.0259254	0.00651989
115.8	0.0899515	0.0737214	0.0315186	0.0187376	-0.0258254	0.00704147
116	0.0908972	0.0741417	0.0317447	0.0189938	-0.0253086	0.00740884
116.2	0.0916758	0.0748608	0.0318304	0.0190601	-0.0254074	0.0073289
116.4	0.0916132	0.075001	0.0318921	0.018933	-0.0249091	0.00739137
116.6	0.0914625	0.075175	0.0322611	0.019074	-0.0245012	0.00670629
116.8	0.0911119	0.0752837	0.0322125	0.0194426	-0.0240393	0.00641012
117	0.0906949	0.0752812	0.0321682	0.019635	-0.0240599	0.00585127
117.2	0.0905605	0.0752551	0.0323739	0.0195696	-0.0243526	0.00609987
117.4	0.0906484	0.0755537	0.0325848	0.0198587	-0.0241367	0.00625114
117.6	0.0903349	0.0756119	0.0323693	0.0201493	-0.0241764	0.0062593
117.8	0.0896412	0.0753574	0.0316921	0.019916	-0.0245464	0.00586838
118	0.0890134	0.0749392	0.0311454	0.0194631	-0.0248455	0.00541599
118.2	0.0886175	0.0748103	0.0311733	0.0193152	-0.0251628	0.005163
118.4	0.0887321	0.0743488	0.0309145	0.0190959	-0.0255546	0.00528744
118.6	0.0885671	0.0743936	0.0305828	0.0186097	-0.0256547	0.00503933
118.8	0.0886077	0.0746937	0.0304981	0.0185914	-0.025737	0.00540554
119	0.0886955	0.0748548	0.0303947	0.0188233	-0.0258533	0.00552283
119.2	0.0894563	0.0754392	0.03075	0.0188966	-0.0252553	0.00609493
119.4	0.090233	0.0761072	0.0308175	0.0194833	-0.024784	0.00653626
119.6	0.0902544	0.0759904	0.0306902	0.0195016	-0.0248402	0.00631991
119.8	0.0907178	0.076513	0.0310259	0.0195298	-0.0249442	0.00668893
[truncated: 3,400 more rows]

## Sheet: MutationA2
0	0.0321866	0.011017	0.0130516	0.00640645	0.00378398	-0.00446672
[truncated: 3,999 more rows]

[truncated: 24 more sheets: MutationB1, MutationB2, MutationB3, MutationB4, gn-A21-fc, gn-A22-fc, gn-A23-fc, gn-A24-fc, gn-A25-fc, gn-A26-fc, gn-A27-fc, gn-A28-fc, LRP1 4mM EGTA, LRP1 6mM MgCl2, LRP1 2mM CaCl2, Cl2 4mM EGTA, Cl2 6mM Mg, Cl2 2mM Ca, Cl4 4mM EGTA, Cl4 6mM Mg …]
